# Supplementary material for: Prevalence and predictors of depressive symptoms among HIV-positive men who inject drugs in Vietnam
Source: PLoS One. 2018 Jan 24;13(1):e0191548. doi: 10.1371/journal.pone.0191548 (PMC5783407; doi:10.1371/journal.pone.0191548)
Supplement: S1 Dataset — (CSV) [file pone.0191548.s001.csv]

pidnum	visitnum	index	arm	CD4	age_bl	t_emi	t_tan	t_pos	t_aff	total_ss	cesd	cesd23	hivstigma	idustigma	art_final	died	smoker	drinker	HIVknow	IDU	unaware	total_audit1	audit8_1	secondedu	hsedu	unemploy	genhealth	poorhealth	dailyidu	dailysmoke	ever_od	year_od	od	married	single	apart	riskydrink	drink	aware_noart	aware_art
10	1	1	2	705	33.48391513	43.75	68.75	25	66.66666667	204.1666667	42	1	22	21	0	0	1	1	0	6	1	4	0	0	1	0	5	1	1	1	1	0	1	0	1	0	0	1	0	0
15	1	1	4	263	44	81.25	100	62.5	75	318.75	22	0	28	18	1	0	1	1	1	5	0	1	0	0	1	0	4	0	0	1	0	0	0	0	1	0	0	1	0	1
17	1	1	2	119	39.25804244	46.875	56.25	56.25	75	234.375	21	0	28	24	0	0	1	1	0	6	1	2	0	0	1	0	4	0	1	1	1	0	1	0	1	0	0	1	0	0
18	1	1	4	242	33.7412731	71.875	100	68.75	91.66666667	332.2916667	31	1	29	17	0	0	1	1	1	6	0	6	0	0	1	0	5	1	1	1	0	1	1	0	1	0	0	1	1	0
20	1	1	2	538	35.72347707	43.75	87.5	50	33.33333333	214.5833333	35	1	35	21	0	0	1	0	1	6	0	0	0	0	0	0	4	0	1	1	0	0	0	0	1	0	0	0	1	0
22	1	1	4	343	35.77823409	21.875	56.25	37.5	33.33333333	148.9583333	20	0	31	18	0	0	1	0	1	6	0	0	0	0	1	0	4	0	1	1	0	0	0	0	0	1	0	0	1	0
23	1	1	2	41	30.65297741	96.875	93.75	75	66.66666667	332.2916667	13	0	33	18	0	1	1	1	0	3	1	7	0	1	0	0	4	0	0	0	0	0	0	1	0	0	0	1	0	0
24	1	1	4	100	21.97125257	12.5	31.25	12.5	25	81.25	20	0	27	19	0	0	1	1	0	5	1	20	1	1	0	1	3	0	0	1	0	0	0	0	1	0	1	0	0	0
25	1	1	2	146	25.34702259	50	87.5	50	66.66666667	254.1666667	28	1	29	21	0	1	1	0	0	6	1	0	0	0	1	0	4	0	1	1	0	1	1	0	1	0	0	0	0	0
32	1	1	4	320	41.13073238	75	75	75	58.33333333	283.3333333	12	0	27	18	0	0	1	1	0	4	1	1	0	1	0	0	4	0	0	1	0	0	0	1	0	0	0	1	0	0
35	1	1	2	320	25.65366188	68.75	100	62.5	75	306.25	27	1	33	17	0	0	1	0	1	6	0	0	0	1	0	0	4	0	1	1	0	0	0	0	1	0	0	0	1	0
37	1	1	4	107	46.14099932	65.625	100	93.75	100	359.375	57	1	30	21	0	1	1	0	0	6	1	0	0	0	0	1	5	1	1	1	0	1	1	1	0	0	0	0	0	0
41	1	1	4	233	33.95482546	90.625	93.75	81.25	91.66666667	357.2916667	5	0	29	16	0	0	1	1	0	4	1	9	1	1	0	0	4	0	0	1	0	0	0	1	0	0	1	0	0	0
43	1	1	2	178	34.77891855	37.5	37.5	37.5	41.66666667	154.1666667	37	1	22	21	0	1	1	0	0	6	1	0	0	1	0	0	5	1	1	1	1	0	1	0	0	1	0	0	0	0
48	1	1	4	215	39.69609856	96.875	100	93.75	100	390.625	3	0	34	20	0	1	1	1	0	6	1	2	0	1	0	0	4	0	1	1	0	0	0	1	0	0	0	1	0	0
62	1	1	4	890	30.5927447	46.875	37.5	56.25	58.33333333	198.9583333	6	0	36	17	0	0	0	0	1	6	0	0	0	0	1	0	4	0	1	0	1	0	1	1	0	0	0	0	1	0
64	1	1	4	385	39.44969199	15.625	18.75	0	8.333333333	42.70833333	40	1	33	22	0	0	1	0	0	6	1	0	0	0	1	0	5	1	1	1	0	0	0	0	1	0	0	0	0	0
69	1	1	4	369	35.34291581	43.75	56.25	37.5	33.33333333	170.8333333	39	1	32	21	0	0	1	0	0	6	1	0	0	0	1	0	5	1	1	1	0	0	0	0	1	0	0	0	0	0
75	1	1	2	253	31.16221766	37.5	43.75	18.75	16.66666667	116.6666667	27	1	22	17	0	0	1	1	0	5	1	4	0	0	1	0	4	0	0	1	0	0	0	1	0	0	0	1	0	0
80	1	1	1	103	36.53114305	53.125	87.5	50	83.33333333	273.9583333	29	1	29	15	0	1	1	1	0	6	1	10	1	0	1	0	4	0	1	1	0	0	0	1	0	0	1	0	0	0
81	1	1	3	677	22.80355921	100	100	100	100	400	4	0	36	16	0	0	1	0	0	6	1	0	0	1	0	0	4	0	1	1	0	0	0	0	1	0	0	0	0	0
83	1	1	3	334	32.59958932	31.25	50	31.25	25	137.5	20	0	27	17	0	0	1	1	0	6	1	5	0	1	0	0	5	1	1	1	0	0	0	1	0	0	0	1	0	0
93	1	1	3	154	34.2477755	78.125	93.75	56.25	75	303.125	23	1	29	18	0	1	1	1	0	6	1	4	0	1	0	0	4	0	1	1	1	0	1	0	0	1	0	1	0	0
115	1	1	1	142	31.59479808	59.375	75	31.25	66.66666667	232.2916667	29	1	35	20	0	1	1	1	0	5	1	11	1	0	1	0	5	1	0	1	0	0	0	0	1	0	1	0	0	0
117	1	1	1	620	32.65708419	62.5	62.5	62.5	83.33333333	270.8333333	21	0	35	20	0	0	0	1	0	6	1	3	0	1	0	0	4	0	1	0	0	0	0	0	1	0	0	1	0	0
121	1	1	2	NA	38.29705681	75	100	50	100	325	5	0	22	19	0	0	1	1	0	6	1	4	0	0	1	0	5	1	1	1	0	1	1	1	0	0	0	1	0	0
126	1	1	1	265	34.38466804	25	75	12.5	83.33333333	195.8333333	31	1	40	21	0	0	1	1	0	6	1	6	0	1	0	0	5	1	1	1	0	0	0	0	1	0	0	1	0	0
128	1	1	3	250	39.43874059	31.25	62.5	62.5	50	206.25	24	1	33	20	0	1	1	1	0	6	1	5	0	1	0	0	4	0	1	0	1	0	1	0	1	0	0	1	0	0
130	1	1	2	83	37.83436003	62.5	75	56.25	58.33333333	252.0833333	34	1	30	19	0	1	1	0	0	6	1	0	0	1	0	0	5	1	1	1	0	0	0	1	0	0	0	0	0	0
138	1	1	1	206	30.14373717	34.375	75	68.75	83.33333333	261.4583333	17	0	35	19	0	1	1	1	0	6	1	7	0	1	0	0	4	0	1	1	0	0	0	1	0	0	0	1	0	0
141	1	1	3	380	30.770705	43.75	87.5	37.5	50	218.75	10	0	29	14	0	0	1	1	0	5	1	6	0	1	0	1	4	0	0	1	0	0	0	0	1	0	0	1	0	0
162	1	1	2	239	36.67624914	25	25	25	25	100	7	0	29	18	0	1	1	1	0	6	1	4	0	1	0	0	5	1	1	1	0	0	0	0	1	0	0	1	0	0
164	1	1	2	189	30.1026694	50	43.75	56.25	50	200	28	1	27	15	0	0	1	1	1	6	0	2	0	0	1	1	4	0	1	1	0	0	0	0	0	1	0	1	1	0
166	1	1	4	206	34.40930869	75	93.75	43.75	58.33333333	270.8333333	31	1	28	18	0	0	1	0	1	6	0	0	0	0	0	0	4	0	1	1	0	0	0	0	1	0	0	0	1	0
167	1	1	2	216	34.77344285	28.125	56.25	25	33.33333333	142.7083333	24	1	29	18	0	1	1	0	0	6	1	0	0	0	1	1	4	0	1	1	0	0	0	0	1	0	0	0	0	0
170	1	1	2	716	33.94934976	100	100	100	100	400	12	0	28	19	0	0	1	1	0	6	1	19	1	0	1	1	4	0	1	1	0	0	0	0	1	0	1	0	0	0
172	1	1	4	60	37.19370294	78.125	93.75	81.25	100	353.125	16	0	28	14	0	0	1	1	0	6	1	5	0	0	1	0	4	0	1	1	0	0	0	0	1	0	0	1	0	0
173	1	1	4	92	28.1889117	40.625	75	37.5	33.33333333	186.4583333	41	1	17	17	0	0	1	1	0	5	1	4	0	0	1	0	5	1	0	0	0	1	1	0	1	0	0	1	0	0
174	1	1	4	871	43.59753593	62.5	81.25	81.25	91.66666667	316.6666667	13	0	28	17	0	0	1	1	0	6	1	11	1	1	0	0	4	0	1	1	0	0	0	1	0	0	1	0	0	0
179	1	1	2	137	42.56810404	75	100	56.25	75	306.25	22	0	25	19	0	0	1	1	0	6	1	4	0	1	0	1	4	0	1	1	1	0	1	1	0	0	0	1	0	0
188	1	1	2	235	38.33264887	75	93.75	62.5	75	306.25	4	0	20	19	0	0	1	1	1	6	0	5	0	0	1	0	4	0	1	1	0	0	0	0	1	0	0	1	1	0
191	1	1	4	132	35.99726215	59.375	68.75	43.75	33.33333333	205.2083333	19	0	24	13	0	0	1	1	0	6	1	5	0	0	1	0	4	0	1	1	0	0	0	0	1	0	0	1	0	0
200	1	1	2	140	39.1156742	90.625	100	68.75	91.66666667	351.0416667	21	0	25	16	1	0	1	1	1	6	0	8	1	0	1	0	5	1	1	1	1	0	1	0	0	1	1	0	0	1
216	1	1	4	399	37.44284736	50	68.75	37.5	33.33333333	189.5833333	39	1	30	19	0	0	1	0	0	6	1	0	0	0	1	0	5	1	1	1	0	0	0	1	0	0	0	0	0	0
220	1	1	3	296	46.65845311	43.75	93.75	50	33.33333333	220.8333333	27	1	31	18	0	0	1	1	0	6	1	4	0	1	0	0	4	0	1	1	0	0	0	0	0	1	0	1	0	0
230	1	1	4	305	34.89117043	43.75	100	12.5	25	181.25	16	0	30	19	0	0	1	0	1	6	0	0	0	0	1	1	4	0	1	1	0	0	0	0	1	0	0	0	1	0
235	1	1	2	521	27.70978782	31.25	25	18.75	16.66666667	91.66666667	38	1	28	21	0	0	1	1	0	6	1	4	0	1	0	0	4	0	1	1	1	0	1	0	1	0	0	1	0	0
237	1	1	2	688	32.66255989	75	75	62.5	83.33333333	295.8333333	25	1	27	17	1	0	1	0	1	6	0	0	0	0	1	0	4	0	1	1	0	0	0	0	1	0	0	0	0	1
238	1	1	1	213	46.50513347	37.5	100	75	100	312.5	8	0	32	25	0	0	1	0	0	6	1	0	0	0	0	0	4	0	1	1	1	0	1	1	0	0	0	0	0	0
247	1	1	2	822	29.42094456	6.25	31.25	0	33.33333333	70.83333333	3	0	29	21	0	0	1	1	0	1	1	1	0	1	0	1	4	0	0	1	0	0	0	0	1	0	0	1	0	0
248	1	1	4	170	26.32169747	56.25	100	6.25	100	262.5	4	0	33	17	0	1	1	1	0	6	1	5	0	0	1	0	4	0	1	1	0	0	0	0	1	0	0	1	0	0
253	1	1	4	388	38.64202601	40.625	75	68.75	100	284.375	19	0	28	15	0	0	1	1	0	3	1	6	0	0	1	0	5	1	0	1	0	0	0	1	0	0	0	1	0	0
256	1	1	4	185	33.65366188	43.75	93.75	31.25	33.33333333	202.0833333	19	0	31	18	0	0	1	1	1	6	0	4	0	1	0	0	4	0	1	1	0	0	0	0	1	0	0	1	1	0
262	1	1	4	327	30.0971937	56.25	75	43.75	41.66666667	216.6666667	23	1	29	21	0	0	1	1	0	6	1	6	0	0	1	0	5	1	1	1	0	0	0	0	1	0	0	1	0	0
273	1	1	1	79	25.88637919	53.125	87.5	43.75	75	259.375	15	0	26	14	0	1	1	1	1	6	0	1	0	1	0	0	4	0	1	1	0	0	0	0	1	0	0	1	1	0
275	1	1	1	NA	36.30663929	84.375	100	50	83.33333333	317.7083333	28	1	33	18	0	0	1	0	0	6	1	0	0	0	1	0	5	1	1	1	0	0	0	0	1	0	0	0	0	0
281	1	1	1	427	35.00068446	46.875	93.75	31.25	58.33333333	230.2083333	18	0	30	18	0	0	1	1	0	6	1	4	0	1	0	0	4	0	1	1	0	0	0	0	0	1	0	1	0	0
284	1	1	3	448	36.36413415	43.75	93.75	37.5	41.66666667	216.6666667	37	1	29	20	0	0	1	1	1	2	0	9	1	0	1	0	4	0	0	1	0	0	0	0	0	1	1	0	1	0
286	1	1	3	327	29.00479124	31.25	31.25	31.25	41.66666667	135.4166667	26	1	26	19	0	0	1	1	1	6	0	6	0	0	1	0	4	0	1	1	0	0	0	0	1	0	0	1	1	0
288	1	1	1	539	27.94524298	100	100	100	100	400	13	0	29	18	0	0	1	0	1	6	0	0	0	0	1	0	4	0	1	1	0	0	0	1	0	0	0	0	1	0
290	1	1	1	51	30.27789185	87.5	100	81.25	91.66666667	360.4166667	42	1	26	10	0	0	1	1	0	6	1	9	1	0	1	1	4	0	1	1	0	0	0	0	1	0	1	0	0	0
291	1	1	1	NA	30.20396988	46.875	75	50	41.66666667	213.5416667	20	0	29	16	0	0	1	0	0	6	1	0	0	1	0	1	4	0	1	1	0	0	0	0	1	0	0	0	0	0
294	1	1	3	414	32.13141684	53.125	100	56.25	75	284.375	29	1	30	16	0	0	1	1	0	6	1	6	0	1	0	0	4	0	1	1	0	0	0	0	1	0	0	1	0	0
301	1	1	3	NA	22.57631759	53.125	81.25	12.5	66.66666667	213.5416667	32	1	27	21	NA	0	1	0	0	6	1	0	0	0	1	0	5	1	1	1	0	0	0	0	1	0	0	0	NA	NA
324	1	1	1	160	34.01779603	68.75	31.25	43.75	33.33333333	177.0833333	33	1	35	19	0	0	1	0	0	6	1	0	0	1	0	0	4	0	1	1	0	0	0	0	0	1	0	0	0	0
325	1	1	3	76	60.83504449	62.5	56.25	50	50	218.75	39	1	27	16	0	0	1	0	0	6	1	0	0	0	1	0	5	1	1	1	0	0	0	1	0	0	0	0	0	0
328	1	1	3	402	42.04791239	68.75	100	87.5	75	331.25	17	0	30	14	0	0	1	1	0	3	1	8	1	1	0	0	4	0	0	1	0	0	0	1	0	0	1	0	0	0
334	1	1	1	38	28.03285421	56.25	62.5	18.75	58.33333333	195.8333333	18	0	29	19	0	1	1	1	0	6	1	3	0	1	0	0	4	0	1	0	0	0	0	0	1	0	0	1	0	0
335	1	1	3	NA	40.50376454	62.5	93.75	31.25	66.66666667	254.1666667	45	1	37	19	0	1	1	0	1	6	0	0	0	0	0	0	5	1	1	1	0	1	1	0	0	1	0	0	1	0
344	1	1	1	15	40.47091034	65.625	93.75	75	66.66666667	301.0416667	22	0	28	15	0	0	1	0	0	6	1	0	0	1	0	0	4	0	1	1	0	0	0	0	1	0	0	0	0	0
375	1	1	1	306	29.22108145	68.75	81.25	68.75	58.33333333	277.0833333	14	0	28	20	0	0	1	1	0	2	1	1	0	0	1	0	4	0	0	1	0	0	0	0	1	0	0	1	0	0
382	1	1	3	630	34.44490075	65.625	81.25	56.25	100	303.125	15	0	30	15	0	0	1	1	0	6	1	4	0	0	1	0	4	0	1	1	0	0	0	0	0	1	0	1	0	0
383	1	1	1	74	29.41273101	53.125	100	37.5	83.33333333	273.9583333	23	1	34	21	0	1	1	1	1	6	0	10	1	1	0	0	4	0	1	1	0	0	0	0	1	0	1	0	1	0
387	1	1	3	243	37.68651608	78.125	100	75	100	353.125	22	0	28	18	0	0	1	1	0	6	1	4	0	0	1	1	4	0	1	1	0	0	0	0	1	0	0	1	0	0
389	1	1	2	405	25.05407255	100	100	100	100	400	15	0	29	17	0	1	1	1	0	6	1	5	0	0	1	1	4	0	1	1	0	0	0	0	1	0	0	1	0	0
392	1	1	3	454	49.01574264	50	100	62.5	75	287.5	40	1	32	16	0	0	1	0	0	6	1	0	0	1	0	0	5	1	1	1	0	0	0	1	0	0	0	0	0	0
395	1	1	3	148	37.70568104	50	100	56.25	58.33333333	264.5833333	20	0	31	15	0	0	1	1	0	4	1	12	1	1	0	0	4	0	0	1	0	0	0	1	0	0	1	0	0	0
397	1	1	2	293	40.87611225	71.875	81.25	75	75	303.125	48	1	32	24	0	1	1	0	0	2	1	0	0	1	0	1	5	1	0	1	1	0	1	0	0	1	0	0	0	0
400	1	1	1	192	30.40930869	100	100	75	100	375	20	0	29	14	0	0	1	1	0	2	1	6	0	1	0	0	4	0	0	1	0	0	0	0	1	0	0	1	0	0
402	1	1	3	170	35.58658453	84.375	100	87.5	75	346.875	15	0	39	18	0	0	1	1	0	5	1	3	0	1	0	1	4	0	0	1	0	0	0	0	1	0	0	1	0	0
404	1	1	3	161	47.03901437	100	100	100	100	400	11	0	29	17	1	0	1	0	1	6	0	0	0	1	0	0	4	0	1	1	0	0	0	1	0	0	0	0	0	1
405	1	1	1	381	37.43189596	65.625	81.25	68.75	75	290.625	26	1	26	21	0	0	1	1	1	4	0	5	0	0	1	0	5	1	0	1	1	0	1	1	0	0	0	1	1	0
418	1	1	1	198	32.48186174	0	56.25	0	0	56.25	11	0	28	15	0	0	1	1	0	4	1	11	1	0	0	1	4	0	0	1	0	0	0	1	0	0	1	0	0	0
422	1	1	2	398	27.70704997	31.25	62.5	37.5	41.66666667	172.9166667	26	1	27	21	0	0	1	0	1	4	0	0	0	0	1	0	4	0	0	1	0	0	0	0	1	0	0	0	1	0
426	1	1	4	458	48.99931554	100	50	100	100	350	0	0	29	16	0	0	1	1	1	1	0	6	0	1	0	1	4	0	0	1	0	0	0	0	0	1	0	1	1	0
432	1	1	4	360	26.58453114	100	100	100	100	400	3	0	26	16	0	0	1	0	1	6	0	0	0	0	1	1	5	1	1	1	0	0	0	0	1	0	0	0	1	0
434	1	1	2	235	32.19986311	25	50	25	33.33333333	133.3333333	27	1	29	20	0	0	1	1	0	6	1	5	0	0	1	0	4	0	1	1	0	0	0	0	1	0	0	1	0	0
438	1	1	2	NA	46.58179329	53.125	93.75	43.75	50	240.625	44	1	26	21	NA	0	1	1	0	6	1	3	0	0	0	0	5	1	1	1	0	0	0	1	0	0	0	1	NA	NA
439	1	1	4	160	43.79466119	100	100	75	100	375	1	0	29	16	0	0	1	1	0	1	1	6	0	1	0	0	3	0	0	1	0	0	0	1	0	0	0	1	0	0
440	1	1	2	NA	33.50308008	34.375	50	31.25	33.33333333	148.9583333	20	0	21	18	0	0	1	0	1	6	0	0	0	1	0	1	5	1	1	1	0	0	0	0	1	0	0	0	1	0
450	1	1	2	105	27.22518823	100	100	100	100	400	19	0	14	21	0	0	1	1	0	6	1	5	0	0	1	0	4	0	1	1	0	0	0	0	1	0	0	1	0	0
459	1	1	2	466	42.60643395	40.625	87.5	37.5	50	215.625	12	0	30	18	0	1	1	1	0	6	1	3	0	0	1	0	4	0	1	1	0	0	0	1	0	0	0	1	0	0
462	1	1	4	122	42.89390828	53.125	81.25	43.75	25	203.125	40	1	28	18	0	1	1	0	0	6	1	0	0	1	0	0	5	1	1	1	0	0	0	0	0	1	0	0	0	0
467	1	1	2	38	28.89253936	50	87.5	56.25	83.33333333	277.0833333	26	1	30	21	1	0	1	1	1	5	0	12	1	0	1	1	4	0	0	1	0	0	0	0	1	0	1	0	0	1
468	1	1	4	318	37.94934976	6.25	37.5	12.5	0	56.25	13	0	34	21	0	0	1	1	0	6	1	11	1	1	0	1	5	1	1	1	0	0	0	0	0	1	1	0	0	0
477	1	1	2	490	35.00889802	81.25	100	75	91.66666667	347.9166667	14	0	27	14	0	0	1	1	0	6	1	13	1	1	0	0	4	0	1	1	0	0	0	1	0	0	1	0	0	0
482	1	1	4	326	35.08829569	84.375	93.75	81.25	100	359.375	4	0	28	14	0	0	1	0	0	6	1	0	0	0	1	0	4	0	1	1	0	0	0	1	0	0	0	0	0	0
488	1	1	4	180	23.27173169	59.375	93.75	75	91.66666667	319.7916667	23	1	38	20	NA	0	1	0	0	6	1	0	0	1	0	0	4	0	1	1	0	0	0	1	0	0	0	0	NA	NA
493	1	1	2	310	37.0349076	65.625	87.5	75	100	328.125	25	1	29	20	1	0	1	1	1	6	0	3	0	0	1	0	4	0	1	1	0	0	0	0	1	0	0	1	0	1
500	1	1	2	336	37.30321697	93.75	100	100	100	393.75	2	0	20	15	0	1	1	1	0	1	1	13	1	0	1	0	4	0	0	1	0	1	1	1	0	0	1	0	0	0
506	1	1	3	123	29.45653662	50	100	25	33.33333333	208.3333333	26	1	31	18	0	1	1	0	1	6	0	0	0	0	1	1	5	1	1	1	0	0	0	0	1	0	0	0	1	0
508	1	1	1	139	36.20807666	25	25	25	25	100	26	1	29	21	0	0	1	1	0	6	1	7	0	0	1	0	4	0	1	1	0	1	1	0	1	0	0	1	0	0
511	1	1	1	275	36.13963039	93.75	93.75	93.75	91.66666667	372.9166667	11	0	32	20	0	0	0	1	0	3	1	6	0	1	0	0	4	0	0	0	0	0	0	1	0	0	0	1	0	0
512	1	1	3	189	36.02464066	87.5	93.75	68.75	100	350	1	0	32	22	0	0	1	1	0	NA	1	18	1	0	1	0	4	0	NA	1	0	0	0	1	0	0	1	0	0	0
514	1	1	4	390	37.61806982	100	100	100	100	400	0	0	36	21	0	0	1	1	0	2	1	7	0	0	1	0	4	0	0	1	0	0	0	1	0	0	0	1	0	0
517	1	1	1	264	41.17180014	84.375	100	87.5	100	371.875	25	1	29	19	0	0	1	1	0	6	1	3	0	0	1	0	4	0	1	1	0	0	0	1	0	0	0	1	0	0
518	1	1	3	50	36.95277207	59.375	93.75	43.75	50	246.875	13	0	28	17	0	0	1	1	0	5	1	1	0	0	1	0	4	0	0	1	1	0	1	1	0	0	0	1	0	0
535	1	1	1	127	37.64818617	31.25	25	37.5	25	118.75	14	0	36	21	0	0	1	1	0	6	1	2	0	0	1	1	4	0	1	1	0	0	0	1	0	0	0	1	0	0
542	1	1	1	183	46.26694045	28.125	93.75	12.5	0	134.375	23	1	33	21	0	1	1	0	1	6	0	0	0	0	1	1	5	1	1	0	0	0	0	0	0	1	0	0	1	0
544	1	1	1	117	43.23340178	100	100	100	83.33333333	383.3333333	25	1	31	17	0	0	1	0	1	6	0	0	0	1	0	1	5	1	1	1	0	0	0	1	0	0	0	0	1	0
553	1	1	3	365	29.92197125	93.75	75	100	100	368.75	20	0	30	17	0	0	1	1	0	4	1	11	1	1	0	1	3	0	0	1	0	0	0	1	0	0	1	0	0	0
554	1	1	1	534	33.73305955	81.25	75	100	100	356.25	16	0	31	15	0	0	1	1	0	4	1	5	0	1	0	0	4	0	0	1	0	0	0	1	0	0	0	1	0	0
556	1	1	3	455	40.99931554	62.5	93.75	56.25	75	287.5	4	0	20	26	1	0	0	1	1	5	0	11	1	1	0	0	4	0	0	0	0	0	0	1	0	0	1	0	0	1
561	1	1	2	358	35.45790554	12.5	100	25	66.66666667	204.1666667	14	0	29	21	0	1	1	0	1	6	0	0	0	0	1	0	4	0	1	1	0	0	0	0	1	0	0	0	1	0
562	1	1	3	232	40.20533881	56.25	68.75	50	58.33333333	233.3333333	24	1	31	21	0	0	1	1	0	5	1	17	1	0	1	0	5	1	0	1	0	0	0	0	0	1	1	0	0	0
563	1	1	3	98	33.44558522	75	100	75	75	325	3	0	25	25	0	1	1	1	0	5	1	5	0	1	0	0	4	0	0	1	0	0	0	1	0	0	0	1	0	0
564	1	1	3	299	44.15331964	53.125	81.25	62.5	75	271.875	37	1	34	18	0	1	1	0	0	6	1	0	0	1	0	0	4	0	1	1	0	0	0	1	0	0	0	0	0	0
565	1	1	2	123	34.61190965	81.25	93.75	56.25	83.33333333	314.5833333	11	0	28	15	0	1	1	1	1	5	0	4	0	1	0	0	5	1	0	1	1	0	1	1	0	0	0	1	1	0
581	1	1	1	234	32.25462012	34.375	31.25	31.25	33.33333333	130.2083333	7	0	30	19	0	0	1	1	0	4	1	3	0	1	0	0	4	0	0	1	0	0	0	1	0	0	0	1	0	0
587	1	1	1	318	34.70773443	6.25	87.5	25	33.33333333	152.0833333	21	0	28	18	0	0	1	0	1	5	0	0	0	0	1	0	5	1	0	1	0	0	0	0	1	0	0	0	1	0
593	1	1	3	123	31.05817933	56.25	75	43.75	66.66666667	241.6666667	16	0	31	21	0	1	1	1	0	6	1	2	0	0	1	0	4	0	1	1	0	0	0	0	1	0	0	1	0	0
599	1	1	1	345	46.34086242	18.75	87.5	43.75	66.66666667	216.6666667	31	1	21	13	0	0	1	1	0	6	1	14	1	1	0	0	5	1	1	1	0	0	0	1	0	0	1	0	0	0
600	1	1	1	642	28.3340178	100	100	100	100	400	31	1	27	18	0	0	1	1	0	2	1	13	1	0	1	0	5	1	0	1	1	0	1	1	0	0	1	0	0	0
603	1	1	3	100	30.69952088	100	100	100	100	400	29	1	29	16	0	1	1	0	0	6	1	0	0	1	0	0	5	1	1	1	0	0	0	0	0	1	0	0	0	0
605	1	1	4	278	34.89938398	43.75	87.5	43.75	66.66666667	241.6666667	21	0	27	17	0	0	1	1	0	6	1	5	0	1	0	0	4	0	1	1	0	0	0	1	0	0	0	1	0	0
609	1	1	3	882	32.61875428	46.875	43.75	75	83.33333333	248.9583333	1	0	29	19	0	0	1	1	0	6	1	4	0	0	1	0	4	0	1	1	1	0	1	1	0	0	0	1	0	0
612	1	1	1	94	33.36344969	65.625	75	62.5	58.33333333	261.4583333	16	0	30	16	0	0	1	1	0	6	1	4	0	1	0	0	5	1	1	1	0	0	0	1	0	0	0	1	0	0
613	1	1	2	144	36.99383984	59.375	81.25	50	33.33333333	223.9583333	21	0	31	18	1	0	1	1	0	6	1	6	0	1	0	0	5	1	1	1	1	0	1	0	1	0	0	1	0	1
616	1	1	3	185	31.60848734	34.375	93.75	56.25	100	284.375	25	1	30	14	0	0	1	1	0	6	1	5	0	1	0	0	4	0	1	1	0	0	0	0	1	0	0	1	0	0
622	1	1	3	319	33.83709788	81.25	93.75	93.75	100	368.75	15	0	30	21	0	1	1	1	0	6	1	8	1	1	0	0	4	0	1	1	0	0	0	0	1	0	1	0	0	0
627	1	1	4	557	33.02669405	75	100	37.5	83.33333333	295.8333333	25	1	25	15	1	0	1	1	0	6	1	8	1	0	1	0	5	1	1	1	0	0	0	0	1	0	1	0	0	1
628	1	1	1	489	26.74880219	56.25	93.75	31.25	50	231.25	3	0	28	17	0	0	1	1	0	4	1	6	0	1	0	0	4	0	0	1	0	0	0	1	0	0	0	1	0	0
639	1	1	3	654	31.88501027	46.875	87.5	37.5	66.66666667	238.5416667	16	0	31	15	0	0	1	1	0	5	1	17	1	1	0	0	4	0	0	1	0	0	0	1	0	0	1	0	0	0
643	1	1	3	53	26.20670773	90.625	100	100	100	390.625	14	0	28	20	0	0	1	1	1	2	0	8	1	0	1	0	5	1	0	0	1	0	1	1	0	0	1	0	1	0
647	1	1	1	126	39.67693361	40.625	75	37.5	25	178.125	7	0	32	17	0	0	1	0	0	1	1	0	0	0	0	0	4	0	0	1	0	0	0	1	0	0	0	0	0	0
648	1	1	4	266	34.92950034	31.25	25	37.5	50	143.75	20	0	30	18	0	0	1	1	0	6	1	4	0	0	1	0	4	0	1	1	0	0	0	0	1	0	0	1	0	0
649	1	1	4	265	31.99178645	96.875	100	100	100	396.875	23	1	27	18	1	0	1	1	0	6	1	18	1	1	0	0	4	0	1	1	0	1	1	0	1	0	1	0	0	1
653	1	1	2	122	32.80766598	25	37.5	25	33.33333333	120.8333333	39	1	32	24	0	1	1	0	0	6	1	0	0	1	0	0	5	1	1	1	0	1	1	0	1	0	0	0	0	0
658	1	1	4	1067	26.46406571	34.375	100	12.5	50	196.875	25	1	30	20	0	0	1	1	0	6	1	13	1	0	1	0	4	0	1	1	0	0	0	0	1	0	1	0	0	0
660	1	1	4	93	32	37.5	75	25	41.66666667	179.1666667	19	0	28	18	0	0	1	1	0	6	1	2	0	1	0	0	4	0	1	1	0	0	0	1	0	0	0	1	0	0
661	1	1	4	232	37.66461328	100	100	100	100	400	29	1	30	21	0	0	1	0	0	6	1	0	0	0	1	0	5	1	1	1	0	0	0	1	0	0	0	0	0	0
665	1	1	2	210	42.6146475	56.25	87.5	62.5	66.66666667	272.9166667	24	1	29	18	0	0	1	0	0	5	1	0	0	1	0	0	5	1	0	1	1	0	1	1	0	0	0	0	0	0
666	1	1	2	213	34.26146475	59.375	43.75	68.75	66.66666667	238.5416667	23	1	35	20	0	0	1	0	0	1	1	0	0	0	0	0	5	1	0	1	1	0	1	0	1	0	0	0	0	0
668	1	1	2	131	37.27310062	62.5	100	62.5	75	300	31	1	30	17	0	1	0	0	0	6	1	0	0	1	0	0	4	0	1	0	1	0	1	1	0	0	0	0	0	0
670	1	1	2	55	34.57631759	50	81.25	25	41.66666667	197.9166667	32	1	31	17	0	1	1	0	0	6	1	0	0	1	0	0	5	1	1	1	0	0	0	1	0	0	0	0	0	0
672	1	1	4	252	34.68583162	43.75	81.25	62.5	66.66666667	254.1666667	18	0	30	21	0	0	1	1	0	6	1	2	0	0	1	0	4	0	1	1	0	0	0	1	0	0	0	1	0	0
675	1	1	2	248	28.56399726	100	100	100	100	400	10	0	32	18	1	0	1	1	1	5	0	3	0	0	0	0	5	1	0	1	0	0	0	0	1	0	0	1	0	1
678	1	1	2	550	24.5174538	84.375	62.5	75	100	321.875	16	0	32	21	0	0	1	1	1	6	0	2	0	0	1	0	4	0	1	1	1	0	1	0	1	0	0	1	1	0
679	1	1	4	278	35.1156742	100	87.5	100	100	387.5	18	0	37	21	0	1	1	1	0	6	1	4	0	0	1	0	4	0	1	1	0	0	0	0	0	1	0	1	0	0
681	1	1	4	766	29.23750856	46.875	25	31.25	33.33333333	136.4583333	13	0	29	18	0	0	1	0	0	6	1	0	0	1	0	0	4	0	1	1	0	0	0	0	1	0	0	0	0	0
689	1	1	2	252	32.49555099	46.875	50	50	58.33333333	205.2083333	14	0	34	22	0	0	1	1	0	6	1	4	0	1	0	0	4	0	1	1	0	1	1	1	0	0	0	1	0	0
694	1	1	4	270	30.02600958	62.5	50	75	58.33333333	245.8333333	25	1	33	17	0	0	1	0	0	6	1	0	0	1	0	0	4	0	1	1	0	0	0	0	0	1	0	0	0	0
703	1	1	4	148	41.08966461	84.375	93.75	68.75	66.66666667	313.5416667	24	1	31	21	0	0	1	1	0	3	1	2	0	1	0	0	4	0	0	1	1	0	1	1	0	0	0	1	0	0
707	1	1	2	323	32.95824778	21.875	100	43.75	91.66666667	257.2916667	48	1	29	21	0	0	1	1	0	4	1	2	0	1	0	1	4	0	0	1	0	0	0	0	1	0	0	1	0	0
708	1	1	2	91	26.03422313	28.125	81.25	31.25	50	190.625	31	1	36	21	0	1	1	1	0	6	1	12	1	0	1	0	4	0	1	1	0	1	1	0	1	0	1	0	0	0
709	1	1	4	504	32.29021218	21.875	43.75	25	16.66666667	107.2916667	20	0	30	20	0	0	1	1	0	6	1	4	0	0	1	0	4	0	1	1	0	0	0	0	0	1	0	1	0	0
710	1	1	3	210	25.67282683	87.5	87.5	100	91.66666667	366.6666667	28	1	32	15	0	0	1	1	0	5	1	26	1	1	0	0	4	0	0	1	0	0	0	0	1	0	1	0	0	0
712	1	1	2	157	40.20533881	100	100	100	100	400	20	0	32	20	0	0	1	0	0	5	1	0	0	1	0	0	5	1	0	0	0	0	0	1	0	0	0	0	0	0
713	1	1	4	892	28.70362765	96.875	100	93.75	100	390.625	19	0	31	14	0	0	1	1	0	5	1	15	1	1	0	0	4	0	0	1	1	0	1	1	0	0	1	0	0	0
714	1	1	2	56	38.4421629	68.75	87.5	43.75	75	275	4	0	33	21	0	0	1	1	0	3	1	2	0	1	0	0	4	0	0	1	0	0	0	1	0	0	0	1	0	0
715	1	1	4	334	19.45516769	81.25	100	43.75	50	275	29	1	30	16	0	0	1	0	0	5	1	0	0	1	0	0	4	0	0	1	0	0	0	0	1	0	0	0	0	0
716	1	1	2	375	37.29500342	43.75	75	81.25	33.33333333	233.3333333	27	1	31	18	0	0	1	0	1	4	0	0	0	0	0	0	5	1	0	1	0	0	0	1	0	0	0	0	1	0
723	1	1	4	283	46.91581109	0	0	0	0	0		0	29	20	0	0	1	0	0	5	1	0	0	0	0	0	5	1	0	1	0	0	0	1	0	0	0	0	0	0
724	1	1	4	487	32.79397673	46.875	100	56.25	83.33333333	286.4583333	34	1	31	21	0	0	1	1	1	6	0	2	0	1	0	0	5	1	1	1	0	0	0	1	0	0	0	1	1	0
726	1	1	2	181	25.45379877	50	93.75	43.75	75	262.5	6	0	30	19	0	0	1	1	0	6	1	3	0	0	0	0	4	0	1	1	0	0	0	0	1	0	0	1	0	0
727	1	1	2	370	36.28473648	87.5	100	100	75	362.5	33	1	29	17	0	0	1	0	0	6	1	0	0	0	1	0	4	0	1	1	0	0	0	1	0	0	0	0	0	0
729	1	1	4	10	37.27310062	100	100	93.75	91.66666667	385.4166667	21	0	29	20	1	1	1	0	1	6	0	0	0	0	1	0	5	1	1	1	0	0	0	0	1	0	0	0	0	1
731	1	1	2	124	41.9301848	100	100	100	100	400	16	0	32	21	0	1	1	1	0	5	1	15	1	1	0	0	5	1	0	1	1	0	1	1	0	0	1	0	0	0
736	1	1	2	59	39.3045859	50	75	31.25	58.33333333	214.5833333	18	0	32	23	0	0	1	1	0	6	1	12	1	0	1	0	5	1	1	1	0	0	0	0	1	0	1	0	0	0
738	1	1	4	384	37.7467488	56.25	93.75	43.75	50	243.75	30	1	41	19	0	0	0	1	0	6	1	2	0	0	0	0	5	1	1	0	0	0	0	0	0	1	0	1	0	0
742	1	1	4	96	35.52361396	93.75	87.5	100	100	381.25	9	0	34	19	0	0	1	1	0	3	1	3	0	1	0	0	5	1	0	1	0	0	0	1	0	0	0	1	0	0
747	1	1	4	426	45.79603012	71.875	100	75	83.33333333	330.2083333	35	1	30	15	0	0	1	1	0	6	1	9	1	1	0	0	5	1	1	1	0	0	0	0	0	1	1	0	0	0
750	1	1	2	598	39.50992471	93.75	93.75	100	100	387.5	9	0	28	18	0	0	1	1	0	6	1	2	0	0	1	0	4	0	1	1	1	0	1	1	0	0	0	1	0	0
754	1	1	4	309	42.28336756	100	100	100	100	400	14	0	27	25	0	1	1	1	0	3	1	11	1	1	0	0	4	0	0	0	1	0	1	1	0	0	1	0	0	0
761	1	1	2	234	37.44832307	59.375	81.25	56.25	100	296.875	16	0	31	20	1	0	1	1	1	2	0	4	0	1	0	0	4	0	0	1	0	0	0	1	0	0	0	1	0	1
762	1	1	4	73	36.01916496	68.75	75	50	66.66666667	260.4166667	26	1	26	23	0	1	1	0	0	6	1	0	0	1	0	0	5	1	1	1	0	0	0	1	0	0	0	0	0	0
764	1	1	2	249	32.91444216	75	100	75	100	350	21	0	27	18	0	0	1	0	0	6	1	0	0	0	1	0	4	0	1	1	0	0	0	0	1	0	0	0	0	0
767	1	1	1	357	40.05475702	34.375	68.75	37.5	50	190.625	37	1	31	21	1	0	1	1	0	6	1	10	1	0	1	1	5	1	1	1	0	0	0	1	0	0	1	0	0	1
769	1	1	2	418	22.48596851	100	93.75	100	100	393.75	19	0	32	21	0	0	1	1	0	6	1	27	1	1	0	0	4	0	1	1	0	0	0	0	1	0	1	0	0	0
770	1	1	4	117	40	87.5	100	75	66.66666667	329.1666667	22	0	31	18	0	0	1	1	0	2	1	3	0	1	0	0	4	0	0	1	0	0	0	1	0	0	0	1	0	0
771	1	1	2	280	33.60164271	65.625	87.5	81.25	75	309.375	17	0	31	19	0	0	0	1	0	5	1	13	1	1	0	0	4	0	0	0	1	0	1	0	1	0	1	0	0	0
776	1	1	3	569	38.41752225	12.5	25	12.5	33.33333333	83.33333333	32	1	30	21	0	1	1	0	0	6	1	0	0	1	0	0	5	1	1	1	1	0	1	0	1	0	0	0	0	0
783	1	1	4	651	31.76454483	75	100	62.5	66.66666667	304.1666667	26	1	37	21	0	0	1	1	0	4	1	9	1	1	0	0	4	0	0	0	1	0	1	1	0	0	1	0	0	0
786	1	1	2	290	30.88021903	65.625	93.75	75	91.66666667	326.0416667	8	0	29	19	1	0	1	0	0	2	1	0	0	0	1	0	4	0	0	1	0	0	0	1	0	0	0	0	0	1
789	1	1	2	60	41.83436003	46.875	100	43.75	58.33333333	248.9583333	5	0	26	24	0	1	1	0	0	2	1	0	0	0	1	0	3	0	0	1	0	0	0	0	0	1	0	0	0	0
792	1	1	2	47	30.72963723	93.75	100	75	100	368.75	30	1	37	22	0	0	1	1	0	3	1	15	1	1	0	0	5	1	0	0	0	0	0	1	0	0	1	0	0	0
794	1	1	2	669	25.28131417	56.25	81.25	87.5	91.66666667	316.6666667	22	0	32	19	0	0	1	0	0	5	1	0	0	1	0	0	4	0	0	1	0	0	0	0	1	0	0	0	0	0
795	1	1	4	290	37.07597536	87.5	87.5	100	100	375	9	0	30	19	0	0	1	1	0	3	1	1	0	1	0	0	4	0	0	0	0	0	0	0	1	0	0	1	0	0
796	1	1	4	520	42.87748118	100	81.25	62.5	100	343.75	16	0	35	27	0	0	1	1	0	6	1	19	1	0	1	0	4	0	1	1	0	0	0	0	0	1	1	0	0	0
803	1	1	4	34	31.79466119	53.125	50	50	25	178.125	12	0	35	27	0	0	1	1	0	3	1	12	1	1	0	0	5	1	0	1	0	1	1	1	0	0	1	0	0	0
827	1	1	3	NA	38.98425736	93.75	100	100	100	393.75	5	0	29	16	0	0	1	1	0	6	1	10	1	0	1	0	3	0	1	1	0	0	0	1	0	0	1	0	0	0
828	1	1	3	333	38.90212183	40.625	31.25	25	58.33333333	155.2083333	32	1	30	18	0	1	1	1	0	6	1	6	0	0	1	1	4	0	1	1	0	0	0	0	1	0	0	1	0	0
841	1	1	1	294	38.29158111	71.875	100	56.25	66.66666667	294.7916667	15	0	28	21	1	0	1	1	0	2	1	5	0	0	1	0	4	0	0	1	1	0	1	1	0	0	0	1	0	1
842	1	1	3	215	37.19644079	59.375	100	62.5	91.66666667	313.5416667	18	0	30	17	0	0	1	1	0	6	1	4	0	1	0	0	5	1	1	1	1	0	1	1	0	0	0	1	0	0
843	1	1	2	140	36	100	100	100	100	400	17	0	36	20	0	1	1	1	0	2	1	2	0	1	0	0	4	0	0	1	1	0	1	0	1	0	0	1	0	0
845	1	1	2	69	25.88090349	56.25	100	56.25	83.33333333	295.8333333	24	1	30	20	0	1	1	0	0	5	1	0	0	1	0	0	4	0	0	1	0	0	0	0	1	0	0	0	0	0
851	1	1	4	134	41.65092402	46.875	81.25	37.5	58.33333333	223.9583333	22	0	29	19	0	0	1	1	0	5	1	13	1	1	0	0	4	0	0	0	0	0	0	1	0	0	1	0	0	0
858	1	1	2	294	50.44490075	21.875	56.25	37.5	16.66666667	132.2916667	18	0	30	21	0	0	1	1	0	3	1	10	1	1	0	0	4	0	0	1	0	0	0	0	0	1	1	0	0	0
861	1	1	3	104	28	75	93.75	62.5	75	306.25	11	0	26	16	0	0	1	1	0	6	1	3	0	0	1	0	4	0	1	1	1	0	1	0	1	0	0	1	0	0
863	1	1	4	74	28.76659822	68.75	62.5	62.5	100	293.75	22	0	29	21	0	0	1	1	0	6	1	6	0	0	1	0	4	0	1	1	0	0	0	0	1	0	0	1	0	0
867	1	1	4	253	47.58110883	34.375	93.75	25	33.33333333	186.4583333	15	0	28	14	0	0	1	1	0	6	1	3	0	1	0	0	5	1	1	1	0	0	0	0	1	0	0	1	0	0
876	1	1	1	497	23.70431211	81.25	87.5	56.25	83.33333333	308.3333333	21	0	30	20	NA	0	1	1	0	5	1	8	1	1	0	0	4	0	0	1	0	0	0	0	1	0	1	0	NA	NA
883	1	1	3	315	36.36413415	37.5	75	56.25	41.66666667	210.4166667	25	1	21	21	0	1	1	1	0	6	1	4	0	0	1	0	4	0	1	1	0	0	0	0	1	0	0	1	0	0
885	1	1	2	404	50.18206708	65.625	100	31.25	50	246.875	16	0	29	17	0	0	1	1	0	6	1	3	0	1	0	0	3	0	1	1	0	0	0	1	0	0	0	1	0	0
886	1	1	2	286	33.9028063	84.375	87.5	62.5	83.33333333	317.7083333	27	1	29	17	1	0	1	0	1	6	0	0	0	0	0	0	4	0	1	1	0	0	0	0	1	0	0	0	0	1
887	1	1	4	236	26.25598905	78.125	87.5	75	83.33333333	323.9583333	36	1	35	27	0	0	1	1	0	6	1	2	0	0	0	0	4	0	1	1	0	0	0	1	0	0	0	1	0	0
889	1	1	4	116	38.01779603	100	100	100	100	400	13	0	29	18	0	0	1	1	0	5	1	6	0	1	0	0	4	0	0	1	0	0	0	1	0	0	0	1	0	0
891	1	1	2	194	47.41409993	100	100	100	100	400	37	1	34	21	0	1	1	1	1	4	0	4	0	1	0	0	5	1	0	1	0	0	0	1	0	0	0	1	1	0
896	1	1	4	221	45.42915811	93.75	100	100	100	393.75	9	0	34	21	NA	0	1	1	0	4	1	4	0	1	0	1	4	0	0	1	0	0	0	1	0	0	0	1	NA	NA
899	1	1	2	191	43.58932238	53.125	68.75	25	100	246.875	26	1	28	17	0	1	1	1	0	6	1	3	0	1	0	0	5	1	1	1	0	0	0	1	0	0	0	1	0	0
900	1	1	2	231	31.41683778	12.5	50	6.25	8.333333333	77.08333333	29	1	29	21	0	0	1	1	0	6	1	1	0	0	1	0	4	0	1	1	0	0	0	0	1	0	0	1	0	0
903	1	1	4	249	33.24572211	81.25	93.75	87.5	100	362.5	6	0	29	15	0	0	1	1	0	3	1	4	0	1	0	0	4	0	0	1	0	0	0	0	1	0	0	1	0	0
907	1	1	2	35	38.39561944	100	100	100	100	400	17	0	35	20	0	1	0	1	0	5	1	5	0	1	0	0	4	0	0	0	0	0	0	1	0	0	0	1	0	0
909	1	1	4	302	26.7761807	81.25	75	100	100	356.25	39	1	28	21	0	0	1	0	0	6	1	0	0	0	1	1	4	0	1	1	0	0	0	0	1	0	0	0	0	0
911	1	1	4	596	31.6659822	56.25	93.75	56.25	58.33333333	264.5833333	38	1	36	21	0	0	1	1	0	6	1	29	1	1	0	0	4	0	1	1	1	0	1	0	1	0	1	0	0	0
912	1	1	4	416	28.84599589	71.875	100	43.75	50	265.625	31	1	22	22	0	1	1	0	1	6	0	0	0	0	1	1	4	0	1	1	1	0	1	0	1	0	0	0	1	0
914	1	1	4	84	34.24229979	34.375	62.5	31.25	58.33333333	186.4583333	32	1	29	18	0	0	1	0	1	6	0	0	0	1	0	1	4	0	1	1	0	0	0	0	1	0	0	0	1	0
915	1	1	2	37	39.40588638	65.625	100	75	91.66666667	332.2916667	8	0	30	21	0	1	0	1	0	5	1	8	1	0	1	0	4	0	0	0	0	0	0	0	0	1	1	0	0	0
917	1	1	4	125	44.42436687	93.75	100	100	100	393.75	30	1	31	22	0	0	1	1	0	6	1	1	0	0	1	0	5	1	1	1	0	0	0	1	0	0	0	1	0	0
918	1	1	1	366	31.57837098	87.5	100	68.75	91.66666667	347.9166667	12	0	30	21	0	0	1	1	0	6	1	3	0	1	0	0	4	0	1	1	1	0	1	1	0	0	0	1	0	0
921	1	1	4	319	32.99931554	93.75	100	100	100	393.75	12	0	33	18	0	0	1	1	0	6	1	2	0	0	1	0	4	0	1	1	0	0	0	0	1	0	0	1	0	0
923	1	1	2	134	33.97672827	84.375	75	68.75	100	328.125	36	1	31	21	0	0	1	0	0	6	1	0	0	0	1	0	5	1	1	1	0	0	0	0	0	1	0	0	0	0
928	1	1	4	74	32.46543463	50	100	37.5	41.66666667	229.1666667	29	1	35	20	0	0	0	1	0	4	1	4	0	0	0	0	4	0	0	0	0	0	0	1	0	0	0	1	0	0
929	1	1	2	102	32.59137577	62.5	75	56.25	58.33333333	252.0833333	13	0	26	18	0	0	1	1	0	4	1	7	0	0	1	0	5	1	0	1	0	0	0	1	0	0	0	1	0	0
933	1	1	2	306	40.0164271	100	100	100	100	400	21	0	29	21	0	0	1	0	0	5	1	0	0	0	1	0	4	0	0	1	0	0	0	1	0	0	0	0	0	0
934	1	1	2	255	35.22245038	59.375	100	6.25	25	190.625	24	1	28	24	0	0	1	1	0	3	1	4	0	1	0	0	4	0	0	1	0	0	0	0	1	0	0	1	0	0
935	1	1	2	276	34.87200548	84.375	100	75	66.66666667	326.0416667	38	1	28	17	0	0	1	0	1	5	0	0	0	1	0	0	5	1	0	1	0	0	0	1	0	0	0	0	1	0
937	1	1	2	20	35.6495551	37.5	25	25	33.33333333	120.8333333	38	1	29	24	0	1	1	0	0	6	1	0	0	1	0	1	4	0	1	1	0	0	0	0	0	1	0	0	0	0
941	1	1	4	209	42.08350445	68.75	100	56.25	58.33333333	283.3333333	45	1	32	21	1	0	1	1	1	NA	0	4	0	1	0	0	4	0	NA	1	1	0	1	1	0	0	0	1	0	1
942	1	1	4	726	36.98562628	34.375	62.5	25	33.33333333	155.2083333	49	1	25	22	0	1	1	0	0	5	1	0	0	1	0	0	5	1	0	1	0	0	0	0	0	1	0	0	0	0
943	1	1	4	164	39.60027379	78.125	100	87.5	100	365.625	40	1	31	19	1	0	1	1	1	5	0	13	1	0	1	0	5	1	0	1	1	0	1	0	0	1	1	0	0	1
948	1	1	2	126	27.61670089	53.125	68.75	43.75	75	240.625	37	1	31	15	1	0	1	1	1	3	0	1	0	1	0	0	4	0	0	1	0	0	0	1	0	0	0	1	0	1
952	1	1	4	559	28.71731691	53.125	31.25	43.75	75	203.125	17	0	28	18	0	0	0	0	0	5	1	0	0	0	1	0	4	0	0	0	0	0	0	0	1	0	0	0	0	0
954	1	1	2	106	30.69130732	87.5	100	75	100	362.5	22	0	29	15	0	1	0	0	1	NA	0	0	0	0	1	0	4	0	NA	0	0	0	0	1	0	0	0	0	1	0
956	1	1	2	800	22.74058864	53.125	100	62.5	50	265.625	19	0	31	20	0	0	1	1	0	5	1	10	1	0	1	0	4	0	0	1	0	1	1	0	1	0	1	0	0	0
959	1	1	3	104	32.72553046	56.25	93.75	75	66.66666667	291.6666667	25	1	28	19	0	0	1	1	0	6	1	2	0	0	1	0	4	0	1	1	0	0	0	1	0	0	0	1	0	0
961	1	1	2	69	36.21629021	87.5	100	62.5	91.66666667	341.6666667	9	0	26	15	0	0	1	1	0	2	1	13	1	0	1	0	4	0	0	1	0	0	0	1	0	0	1	0	0	0
962	1	1	4	287	47.00068446	37.5	75	25	33.33333333	170.8333333	36	1	30	20	0	0	1	0	1	2	0	0	0	0	0	0	5	1	0	1	0	0	0	1	0	0	0	0	1	0
963	1	1	2	129	29.49212868	71.875	100	62.5	41.66666667	276.0416667	28	1	27	17	0	0	1	0	1	6	0	0	0	0	1	1	4	0	1	1	0	0	0	0	1	0	0	0	1	0
964	1	1	4	386	30.53524983	90.625	100	100	100	390.625	9	0	31	19	0	0	1	1	0	3	1	7	0	0	1	1	4	0	0	1	0	0	0	0	1	0	0	1	0	0
966	1	1	4	364	38.07802875	43.75	93.75	43.75	41.66666667	222.9166667	31	1	27	20	0	0	1	1	0	2	1	2	0	1	0	0	5	1	0	1	0	0	0	0	1	0	0	1	0	0
968	1	1	2	200	40.99931554	46.875	87.5	50	75	259.375	11	0	28	15	0	1	1	1	0	5	1	2	0	1	0	0	4	0	0	1	0	0	0	1	0	0	0	1	0	0
971	1	1	2	306	32.54757016	96.875	93.75	87.5	100	378.125	15	0	17	25	1	0	1	1	0	4	1	9	1	1	0	0	4	0	0	1	0	0	0	0	1	0	1	0	0	1
978	1	1	4	247	43.78918549	43.75	62.5	50	66.66666667	222.9166667	28	1	23	17	0	0	1	0	0	6	1	0	0	0	1	0	5	1	1	1	0	0	0	1	0	0	0	0	0	0
979	1	1	2	91	29.5797399	53.125	93.75	37.5	41.66666667	226.0416667	12	0	31	21	0	0	1	1	0	1	1	1	0	1	0	0	5	1	0	1	0	0	0	0	1	0	0	1	0	0
981	1	1	4	93	29.97672827	53.125	100	87.5	100	340.625	34	1	28	9	0	0	1	1	0	5	1	17	1	0	0	0	4	0	0	1	0	0	0	1	0	0	1	0	0	0
982	1	1	4	72	27.55646817	53.125	62.5	50	83.33333333	248.9583333	24	1	35	24	0	0	1	1	0	2	1	11	1	1	0	0	4	0	0	1	0	0	0	0	1	0	1	0	0	0
988	1	1	2	70	32.99110198	46.875	100	43.75	100	290.625	41	1	25	18	0	0	1	1	0	6	1	2	0	0	1	0	4	0	1	1	0	0	0	0	1	0	0	1	0	0
989	1	1	4	175	31.46885695	100	100	100	100	400	11	0	28	14	0	0	1	0	0	6	1	0	0	0	1	0	4	0	1	1	0	0	0	0	1	0	0	0	0	0
992	1	1	4	308	31.12936345	59.375	100	50	58.33333333	267.7083333	26	1	19	15	0	0	1	1	0	6	1	13	1	0	1	0	4	0	1	1	1	0	1	0	1	0	1	0	0	0
1007	1	1	2	245	47.55099247	28.125	87.5	25	66.66666667	207.2916667	10	0	30	18	0	1	1	0	0	6	1	0	0	1	0	0	4	0	1	1	0	0	0	0	1	0	0	0	0	0
1012	1	1	3	20	39.78370979	53.125	93.75	37.5	50	234.375	26	1	30	20	0	1	1	1	1	6	0	6	0	1	0	0	5	1	1	1	1	0	1	0	1	0	0	1	1	0
1014	1	1	2	219	34.20396988	50	100	37.5	91.66666667	279.1666667	7	0	18	21	0	0	1	1	0	4	1	24	1	1	0	0	4	0	0	0	0	0	0	0	1	0	1	0	0	0
1017	1	1	1	280	27.07734428	81.25	62.5	75	83.33333333	302.0833333	16	0	28	20	0	0	1	1	0	3	1	1	0	0	1	1	4	0	0	1	0	0	0	0	1	0	0	1	0	0
1020	1	1	2	715	37.86447639	84.375	62.5	62.5	91.66666667	301.0416667	8	0	30	19	0	1	0	0	0	4	1	0	0	1	0	0	4	0	0	0	0	0	0	1	0	0	0	0	0	0
1023	1	1	2	64	33.96851472	71.875	87.5	43.75	66.66666667	269.7916667	6	0	29	22	1	0	1	1	0	4	1	12	1	0	1	0	4	0	0	1	0	0	0	1	0	0	1	0	0	1
1032	1	1	4	505	33.42915811	81.25	93.75	81.25	75	331.25	23	1	28	18	0	0	1	1	0	4	1	6	0	1	0	0	4	0	0	1	0	0	0	1	0	0	0	1	0	0
1034	1	1	1	270	29.21013005	18.75	87.5	12.5	33.33333333	152.0833333	28	1	29	19	0	0	1	0	0	2	1	0	0	1	0	0	5	1	0	1	0	0	0	0	1	0	0	0	0	0
1036	1	1	3	112	30.41478439	93.75	100	87.5	100	381.25	5	0	30	20	0	0	1	1	0	6	1	5	0	1	0	0	4	0	1	1	0	0	0	1	0	0	0	1	0	0
1037	1	1	4	NA	23.8275154	50	50	50	58.33333333	208.3333333	21	0	29	17	NA	0	1	1	0	6	1	5	0	0	1	0	4	0	1	1	0	0	0	0	1	0	0	1	NA	NA
1039	1	1	4	439	42.5927447	50	68.75	43.75	50	212.5	13	0	28	11	0	0	1	1	0	4	1	3	0	1	0	0	4	0	0	1	0	0	0	0	0	1	0	1	0	0
1042	1	1	3	66	37.17180014	56.25	100	50	75	281.25	15	0	29	21	0	0	0	0	1	6	0	0	0	0	1	0	5	1	1	0	0	0	0	1	0	0	0	0	1	0
1054	1	1	2	456	32.42984257	56.25	100	81.25	83.33333333	320.8333333	21	0	30	18	0	0	1	1	0	3	1	8	1	0	1	0	4	0	0	1	0	0	0	1	0	0	1	0	0	0
1057	1	1	4	308	37.94113621	75	75	75	75	300	22	0	31	21	0	0	1	1	0	5	1	8	1	1	0	1	5	1	0	1	0	0	0	1	0	0	1	0	0	0
1060	1	1	4	140	30.21218344	50	81.25	37.5	50	218.75	21	0	28	17	0	0	1	1	0	4	1	7	0	0	1	1	5	1	0	1	1	0	1	0	1	0	0	1	0	0
1067	1	1	4	142	38.16563997	100	100	100	100	400	8	0	31	16	0	0	1	1	0	6	1	10	1	0	0	0	4	0	1	1	0	0	0	0	1	0	1	0	0	0
1068	1	1	4	129	33.08145106	53.125	100	43.75	41.66666667	238.5416667	39	1	35	21	0	0	1	0	0	6	1	0	0	0	0	0	4	0	1	1	0	0	0	0	1	0	0	0	0	0
1070	1	1	4	378	42.54072553	100	100	100	100	400	24	1	33	16	0	0	1	1	0	2	1	6	0	1	0	0	4	0	0	1	0	0	0	1	0	0	0	1	0	0
1071	1	1	2	170	34.70499658	68.75	100	37.5	66.66666667	272.9166667	8	0	28	16	0	1	1	0	0	6	1	0	0	1	0	0	4	0	1	0	0	0	0	0	0	1	0	0	0	0
1072	1	1	2	497	41.13347023	50	100	43.75	41.66666667	235.4166667	39	1	31	21	0	0	1	1	0	6	1	2	0	1	0	1	5	1	1	1	0	1	1	0	1	0	0	1	0	0
1074	1	1	4	303	34.70225873	100	100	100	66.66666667	366.6666667	28	1	30	17	0	0	1	1	0	6	1	6	0	0	0	0	3	0	1	1	0	0	0	0	0	1	0	1	0	0
1075	1	1	2	57	26.14921287	62.5	100	37.5	50	250	6	0	28	14	0	1	1	0	0	4	1	0	0	1	0	0	4	0	0	1	0	0	0	0	1	0	0	0	0	0
1113	1	1	4	151	33.02121834	78.125	100	25	66.66666667	269.7916667	7	0	28	19	0	0	1	0	0	5	1	0	0	1	0	0	4	0	0	1	0	0	0	1	0	0	0	0	0	0
1114	1	1	2	39	40.03285421	59.375	100	56.25	50	265.625	16	0	32	20	0	0	1	1	0	4	1	2	0	1	0	0	4	0	0	1	0	0	0	1	0	0	0	1	0	0
1115	1	1	2	62	32.53114305	93.75	87.5	68.75	83.33333333	333.3333333	20	0	21	14	1	0	1	1	1	6	0	9	1	0	1	1	5	1	1	1	1	0	1	1	0	0	1	0	0	1
1122	1	1	1	656	28.41067762	31.25	31.25	31.25	50	143.75	37	1	32	19	1	0	1	1	1	5	0	6	0	0	1	1	4	0	0	1	0	0	0	0	1	0	0	1	0	1
1126	1	1	1	251	40.31759069	46.875	100	50	83.33333333	280.2083333	21	0	29	17	0	0	1	0	0	2	1	0	0	0	1	0	4	0	0	1	0	0	0	0	1	0	0	0	0	0
1127	1	1	3	160	32.99931554	87.5	100	100	100	387.5	1	0	27	19	0	1	1	1	0	4	1	4	0	1	0	0	4	0	0	1	0	0	0	1	0	0	0	1	0	0
1130	1	1	1	86	38.47227926	56.25	100	31.25	58.33333333	245.8333333	24	1	26	22	0	0	1	0	0	6	1	0	0	0	1	0	5	1	1	1	0	0	0	1	0	0	0	0	0	0
1153	1	1	2	83	33.65913758	93.75	100	31.25	58.33333333	283.3333333	20	0	28	23	0	1	1	0	0	6	1	0	0	1	0	0	4	0	1	1	0	0	0	0	1	0	0	0	0	0
1154	1	1	3	102	45.98767967	100	100	100	100	400	26	1	29	20	0	1	1	1	0	3	1	4	0	0	0	0	4	0	0	1	0	1	1	1	0	0	0	1	0	0
1155	1	1	1	513	40.86516085	53.125	93.75	43.75	50	240.625	28	1	18	21	0	0	1	0	0	6	1	0	0	0	1	0	5	1	1	1	0	1	1	0	1	0	0	0	0	0
1166	1	1	1	391	39.41957563	37.5	81.25	31.25	33.33333333	183.3333333	22	0	28	21	0	0	1	1	0	1	1	4	0	0	0	0	4	0	0	1	0	0	0	0	1	0	0	1	0	0
1172	1	1	2	133	30.15195072	46.875	93.75	50	50	240.625	25	1	22	19	0	0	1	1	0	6	1	8	1	0	1	0	4	0	1	1	0	0	0	0	1	0	1	0	0	0
1174	1	1	1	218	30.06433949	50	81.25	25	41.66666667	197.9166667	27	1	30	23	0	1	1	0	1	6	0	0	0	0	1	1	5	1	1	1	0	1	1	0	0	1	0	0	1	0
1175	1	1	4	95	37.5742642	53.125	93.75	37.5	83.33333333	267.7083333	22	0	27	17	0	0	1	1	1	4	0	12	1	1	0	0	4	0	0	1	0	0	0	1	0	0	1	0	1	0
1179	1	1	3	93	36.91718001	46.875	43.75	50	41.66666667	182.2916667	27	1	33	21	0	1	1	1	0	4	1	10	1	1	0	0	5	1	0	1	0	0	0	0	1	0	1	0	0	0
1180	1	1	4	168	42.34360027	68.75	87.5	62.5	50	268.75	16	0	30	20	0	0	1	0	0	5	1	0	0	1	0	0	4	0	0	1	0	0	0	1	0	0	0	0	0	0
1183	1	1	4	116	25.83436003	90.625	100	81.25	83.33333333	355.2083333	14	0	28	17	0	0	1	1	0	6	1	5	0	0	1	0	4	0	1	1	0	0	0	0	1	0	0	1	0	0
1196	1	1	3	358	39.73716632	75	75	87.5	100	337.5	25	1	30	20	0	1	1	1	0	6	1	4	0	1	0	0	4	0	1	1	0	0	0	0	0	1	0	1	0	0
1198	1	1	3	306	32.27652293	31.25	75	12.5	33.33333333	152.0833333	12	0	29	16	0	0	1	1	0	1	1	4	0	1	0	0	3	0	0	1	0	0	0	0	1	0	0	1	0	0
1210	1	1	4	243	41.67282683	46.875	100	37.5	50	234.375	22	0	28	19	0	1	1	1	0	6	1	2	0	0	0	0	5	1	1	0	0	0	0	0	0	1	0	1	0	0
1212	1	1	4	454	41.78507871	59.375	43.75	43.75	66.66666667	213.5416667	36	1	33	19	0	0	1	0	0	1	1	0	0	0	1	0	4	0	0	1	0	0	0	1	0	0	0	0	0	0
1223	1	1	4	381	50.48049281	18.75	75	12.5	33.33333333	139.5833333	11	0	34	21	0	0	1	1	0	6	1	4	0	1	0	0	4	0	1	1	0	0	0	1	0	0	0	1	0	0
1227	1	1	4	310	47.86584531	68.75	100	62.5	58.33333333	289.5833333	17	0	33	18	0	1	1	1	0	6	1	4	0	1	0	0	3	0	1	1	0	0	0	1	0	0	0	1	0	0
1233	1	1	2	359	33.76317591	59.375	100	43.75	58.33333333	261.4583333	26	1	28	17	1	0	1	0	1	6	0	0	0	1	0	0	4	0	1	1	0	0	0	0	1	0	0	0	0	1
1242	1	1	2	630	29.92744695	100	100	100	100	400	12	0	30	19	0	0	1	1	0	2	1	6	0	1	0	0	4	0	0	1	0	0	0	1	0	0	0	1	0	0
1244	1	1	2	312	36.25188227	81.25	100	25	66.66666667	272.9166667	25	1	32	19	0	1	1	0	0	6	1	0	0	1	0	0	4	0	1	1	0	0	0	1	0	0	0	0	0	0
1246	1	1	2	403	45.66735113	100	100	100	100	400	20	0	35	19	0	0	1	0	0	6	1	0	0	0	0	0	5	1	1	1	0	0	0	1	0	0	0	0	0	0
1250	1	1	2	559	44	78.125	100	87.5	75	340.625	14	0	32	16	0	0	1	1	0	4	1	13	1	1	0	0	5	1	0	1	0	0	0	0	1	0	1	0	0	0
1251	1	1	4	476	25.79055441	81.25	75	87.5	83.33333333	327.0833333	15	0	31	18	0	0	1	1	0	4	1	7	0	0	0	0	4	0	0	1	0	0	0	0	0	1	0	1	0	0
1256	1	1	4	123	37.71663244	71.875	100	87.5	100	359.375	10	0	32	19	0	0	1	1	1	6	0	4	0	1	0	0	4	0	1	1	0	0	0	1	0	0	0	1	1	0
1259	1	1	2	62	38.9650924	56.25	56.25	62.5	66.66666667	241.6666667	36	1	29	21	0	1	1	0	0	6	1	0	0	1	0	0	5	1	1	1	0	1	1	1	0	0	0	0	0	0
1260	1	1	4	126	35.97809719	100	100	100	100	400	36	1	28	17	0	0	1	0	0	2	1	0	0	1	0	0	4	0	0	1	0	0	0	1	0	0	0	0	0	0
1261	1	1	4	95	41.34702259	81.25	75	87.5	83.33333333	327.0833333	21	0	39	21	0	0	1	1	0	3	1	22	1	1	0	0	4	0	0	1	0	0	0	1	0	0	1	0	0	0
1265	1	1	4	114	39.22792608	53.125	62.5	25	58.33333333	198.9583333	35	1	31	25	0	0	1	1	0	5	1	5	0	1	0	0	5	1	0	1	0	0	0	1	0	0	0	1	0	0
1272	1	1	2	420	47.00068446	71.875	100	62.5	75	309.375	23	1	35	19	0	1	1	1	0	4	1	24	1	0	0	0	5	1	0	1	1	0	1	1	0	0	1	0	0	0
1273	1	1	2	7	28.77481177	96.875	100	81.25	100	378.125	42	1	34	21	0	0	1	1	0	1	1	6	0	1	0	1	5	1	0	1	0	0	0	1	0	0	0	1	0	0
1274	1	1	2	448	52.5229295	43.75	87.5	25	33.33333333	189.5833333	23	1	29	19	0	0	0	1	0	4	1	2	0	1	0	0	5	1	0	0	0	0	0	1	0	0	0	1	0	0
1275	1	1	2	209	50.0807666	93.75	93.75	100	100	387.5	13	0	34	17	0	0	1	0	0	6	1	0	0	0	1	0	4	0	1	0	0	0	0	1	0	0	0	0	0	0
1276	1	1	4	197	24.10130048	90.625	81.25	75	83.33333333	330.2083333	3	0	28	21	0	0	1	1	0	1	1	11	1	1	0	0	4	0	0	1	0	0	0	1	0	0	1	0	0	0
1284	1	1	2	59	23.62217659	71.875	87.5	75	100	334.375	7	0	28	17	0	1	1	1	0	6	1	2	0	1	0	0	4	0	1	1	0	0	0	0	1	0	0	1	0	0
1286	1	1	2	59	42.31895962	50	100	75	75	300	18	0	29	21	0	0	1	1	0	5	1	6	0	0	1	0	4	0	0	1	0	0	0	1	0	0	0	1	0	0
1287	1	1	4	319	40.15879535	78.125	75	75	100	328.125	25	1	41	20	0	1	1	0	0	4	1	0	0	1	0	0	4	0	0	1	1	0	1	0	1	0	0	0	0	0
1292	1	1	2	203	29.9301848	65.625	100	62.5	66.66666667	294.7916667	34	1	39	18	0	0	1	1	0	4	1	11	1	0	0	0	5	1	0	1	0	0	0	1	0	0	1	0	0	0
1293	1	1	4	117	32.97741273	75	87.5	100	83.33333333	345.8333333	31	1	28	21	0	0	1	0	1	6	0	0	0	0	0	0	4	0	1	0	0	0	0	0	1	0	0	0	1	0
1295	1	1	4	76	46.74058864	62.5	93.75	25	33.33333333	214.5833333	23	1	30	24	1	0	1	1	1	6	0	4	0	0	1	0	5	1	1	1	1	0	1	0	1	0	0	1	0	1
1296	1	1	2	90	46.96235455	65.625	87.5	37.5	50	240.625	19	0	19	16	0	0	1	1	0	3	1	21	1	0	1	1	5	1	0	0	0	0	0	0	0	1	1	0	0	0
1297	1	1	2	294	42.66392882	40.625	75	25	33.33333333	173.9583333	17	0	32	20	1	0	1	0	1	4	0	0	0	1	0	0	5	1	0	1	0	0	0	0	1	0	0	0	0	1
1303	1	1	4	154	24.01916496	68.75	75	81.25	75	300	10	0	30	17	0	1	1	1	0	5	1	14	1	1	0	1	3	0	0	1	0	0	0	0	1	0	1	0	0	0
1304	1	1	2	114	46.25051335	43.75	75	6.25	41.66666667	166.6666667	7	0	28	21	0	0	1	1	0	4	1	5	0	1	0	0	3	0	0	1	0	0	0	0	0	1	0	1	0	0
1309	1	1	4	245	28.38877481	37.5	87.5	18.75	41.66666667	185.4166667	22	0	30	16	0	0	1	0	0	5	1	0	0	1	0	0	5	1	0	1	0	0	0	1	0	0	0	0	0	0
1311	1	1	4	483	28.86516085	37.5	62.5	12.5	33.33333333	145.8333333	25	1	28	22	0	0	1	1	0	6	1	3	0	1	0	0	4	0	1	1	0	0	0	0	1	0	0	1	0	0
1321	1	1	4	575	35.68788501	100	100	100	100	400	37	1	29	15	0	1	1	1	0	2	1	7	0	0	0	0	4	0	0	0	0	0	0	1	0	0	0	1	0	0
1324	1	1	2	259	32.91444216	68.75	100	37.5	100	306.25	17	0	23	20	0	0	0	1	0	6	1	2	0	1	0	0	4	0	1	0	0	0	0	0	1	0	0	1	0	0
1326	1	1	2	92	39.47980835	100	100	100	100	400	36	1	28	20	1	0	0	1	1	4	0	7	0	1	0	0	4	0	0	0	1	0	1	0	1	0	0	1	0	1
1327	1	1	2	397	29.38261465	93.75	87.5	75	100	356.25	12	0	29	14	1	0	1	1	1	NA	0	5	0	1	0	0	4	0	NA	1	0	0	0	1	0	0	0	1	0	1
1340	1	1	2	321	40.04654346	43.75	81.25	50	83.33333333	258.3333333	25	1	27	15	0	0	1	1	0	4	1	6	0	1	0	0	4	0	0	1	0	0	0	1	0	0	0	1	0	0
1341	1	1	2	539	40	59.375	100	62.5	75	296.875	8	0	29	20	0	0	1	1	0	5	1	9	1	1	0	0	3	0	0	1	0	0	0	1	0	0	1	0	0	0
1354	1	1	4	254	28.95003422	87.5	100	93.75	100	381.25	13	0	33	13	0	0	1	1	0	4	1	1	0	1	0	0	4	0	0	0	0	0	0	1	0	0	0	1	0	0
1355	1	1	4	461	44.12867899	87.5	93.75	81.25	75	337.5	8	0	32	19	1	0	0	1	1	6	0	4	0	1	0	0	4	0	1	0	0	0	0	1	0	0	0	1	0	1
1358	1	1	1	524	36.22176591	56.25	93.75	31.25	33.33333333	214.5833333	28	1	30	17	0	0	1	0	1	NA	0	0	0	0	0	0	5	1	NA	1	0	0	0	1	0	0	0	0	1	0
1359	1	1	3	278	42.11362081	93.75	100	37.5	66.66666667	297.9166667	14	0	29	20	0	1	1	1	0	NA	1	4	0	0	1	0	4	0	NA	1	0	0	0	1	0	0	0	1	0	0
1364	1	1	1	170	33.82614648	96.875	100	87.5	50	334.375	16	0	32	20	0	0	1	1	0	3	1	9	1	0	0	0	4	0	0	1	0	0	0	1	0	0	1	0	0	0
1367	1	1	3	213	44.13415469	100	100	100	100	400	35	1	29	20	0	1	1	0	0	2	1	0	0	0	1	0	5	1	0	1	1	0	1	0	0	1	0	0	0	0
1368	1	1	1	263	30.38193018	62.5	93.75	6.25	0	162.5	26	1	29	18	0	0	1	1	1	2	0	2	0	0	0	0	5	1	0	1	0	0	0	0	0	1	0	1	1	0
1369	1	1	3	166	42.770705	78.125	75	62.5	83.33333333	298.9583333	30	1	30	19	0	0	1	0	0	6	1	0	0	0	1	0	3	0	1	1	0	0	0	0	0	1	0	0	0	0
1370	1	1	3	46	32.03832991	31.25	56.25	31.25	16.66666667	135.4166667	24	1	28	17	0	1	1	0	1	NA	0	0	0	1	0	0	5	1	NA	1	0	0	0	0	1	0	0	0	1	0
1373	1	1	1	152	40.15605749	68.75	81.25	18.75	50	218.75	24	1	31	20	0	1	1	1	0	6	1	7	0	1	0	1	5	1	1	1	0	0	0	0	1	0	0	1	0	0
1376	1	1	3	126	37.31143053	37.5	68.75	50	50	206.25	17	0	29	16	0	1	1	1	0	5	1	1	0	0	1	0	3	0	0	1	0	0	0	1	0	0	0	1	0	0
1378	1	1	3	243	38.7980835	68.75	100	68.75	66.66666667	304.1666667	4	0	29	14	0	0	1	0	0	4	1	0	0	1	0	0	4	0	0	1	0	0	0	1	0	0	0	0	0	0
1379	1	1	1	446	30.39835729	59.375	56.25	75	83.33333333	273.9583333	8	0	27	18	0	0	1	1	0	5	1	8	1	1	0	0	4	0	0	0	0	1	1	1	0	0	1	0	0	0
1380	1	1	1	54	31.58658453	28.125	50	31.25	41.66666667	151.0416667	27	1	36	20	0	1	1	1	0	5	1	2	0	0	0	0	5	1	0	1	0	0	0	1	0	0	0	1	0	0
1381	1	1	1	50	34.30527036	40.625	87.5	25	25	178.125	25	1	38	20	0	0	1	0	0	5	1	0	0	1	0	0	4	0	0	1	0	0	0	0	0	1	0	0	0	0
1395	1	1	2	189	26.17111567	43.75	81.25	31.25	50	206.25	8	0	30	20	0	0	1	1	0	2	1	4	0	0	1	0	4	0	0	1	0	0	0	1	0	0	0	1	0	0
1407	1	1	1	461	27.97262149	78.125	93.75	68.75	83.33333333	323.9583333	29	1	25	13	0	0	1	0	1	2	0	0	0	1	0	0	4	0	0	1	0	0	0	1	0	0	0	0	1	0
1410	1	1	3	170	43.09650924	65.625	93.75	31.25	83.33333333	273.9583333	29	1	36	21	0	1	0	0	0	5	1	0	0	0	0	0	5	1	0	0	0	0	0	1	0	0	0	0	0	0
1411	1	1	3	505	37.53045859	40.625	75	25	33.33333333	173.9583333	26	1	31	19	0	0	1	0	0	6	1	0	0	0	1	0	4	0	1	1	0	0	0	0	0	1	0	0	0	0
1414	1	1	3	455	32.32580424	62.5	75	56.25	91.66666667	285.4166667	32	1	29	21	1	0	1	0	1	3	0	0	0	1	0	0	4	0	0	1	0	0	0	1	0	0	0	0	0	1
1416	1	1	4	539	35.02806297	78.125	100	75	75	328.125	34	1	31	22	0	0	1	1	0	6	1	3	0	1	0	0	5	1	1	1	0	0	0	1	0	0	0	1	0	0
1417	1	1	2	181	32.80219028	90.625	100	50	83.33333333	323.9583333	28	1	29	17	0	0	1	0	1	6	0	0	0	1	0	1	4	0	1	1	1	0	1	0	1	0	0	0	1	0
1420	1	1	4	629	45.05954825	84.375	62.5	56.25	50	253.125	34	1	38	20	0	0	1	1	0	5	1	17	1	1	0	0	5	1	0	1	0	0	0	0	0	1	1	0	0	0
1421	1	1	4	250	30.29431896	50	93.75	18.75	66.66666667	229.1666667	32	1	29	21	0	0	1	0	0	6	1	0	0	0	1	0	4	0	1	1	0	0	0	0	1	0	0	0	0	0
1425	1	1	2	573	34.58726899	62.5	87.5	18.75	58.33333333	227.0833333	26	1	30	21	0	1	1	0	1	6	0	0	0	0	0	0	4	0	1	1	0	0	0	1	0	0	0	0	1	0
1430	1	1	4	363	36.1670089	81.25	100	81.25	83.33333333	345.8333333	15	0	27	20	0	0	1	1	0	1	1	7	0	0	1	0	4	0	0	1	0	0	0	1	0	0	0	1	0	0
1431	1	1	2	409	36.84052019	84.375	93.75	81.25	83.33333333	342.7083333	27	1	33	20	0	1	1	0	0	6	1	0	0	0	1	1	5	1	1	1	0	0	0	1	0	0	0	0	0	0
1439	1	1	2	125	35.85763176	68.75	100	75	100	343.75	16	0	24	13	0	0	1	1	0	2	1	7	0	1	0	0	4	0	0	1	1	0	1	1	0	0	0	1	0	0
1443	1	1	2	121	54.51060917	37.5	37.5	37.5	16.66666667	129.1666667	33	1	33	16	0	1	1	0	1	3	0	0	0	1	0	0	5	1	0	1	0	0	0	1	0	0	0	0	1	0
1454	1	1	2	636	40.31211499	31.25	87.5	43.75	50	212.5	10	0	29	16	0	0	1	1	0	6	1	2	0	1	0	0	4	0	1	1	0	0	0	1	0	0	0	1	0	0
1456	1	1	2	170	40.94455852	40.625	100	0	33.33333333	173.9583333	19	0	30	21	0	1	1	1	0	NA	1	12	1	1	0	0	5	1	NA	0	1	0	1	0	1	0	1	0	0	0
1462	1	1	4	179	41.37166324	62.5	87.5	62.5	83.33333333	295.8333333	26	1	30	20	0	0	1	1	1	6	0	2	0	0	1	0	4	0	1	1	0	0	0	0	0	1	0	1	1	0
1473	1	1	2	70	27.33196441	100	100	100	100	400	5	0	27	17	0	1	1	0	0	6	1	0	0	1	0	0	5	1	1	1	0	0	0	1	0	0	0	0	0	0
1476	1	1	4	158	27.01163587	100	100	100	100	400	13	0	28	20	1	0	1	1	0	5	1	4	0	1	0	0	4	0	0	1	0	0	0	0	1	0	0	1	0	1
1479	1	1	4	182	29.98220397	75	62.5	87.5	75	300	36	1	29	21	0	0	1	0	0	4	1	0	0	1	0	0	4	0	0	1	0	0	0	1	0	0	0	0	0	0
1482	1	1	2	21	32.6899384	78.125	100	62.5	75	315.625	15	0	28	14	0	0	1	1	1	6	0	4	0	0	1	0	4	0	1	1	0	0	0	0	0	1	0	1	1	0
1484	1	1	2	128	34.67488022	71.875	68.75	81.25	75	296.875	18	0	29	15	0	0	0	0	0	6	1	0	0	1	0	0	4	0	1	0	0	0	0	1	0	0	0	0	0	0
1485	1	1	2	98	31.43326489	46.875	56.25	56.25	58.33333333	217.7083333	35	1	27	21	0	1	1	1	0	5	1	4	0	0	1	1	5	1	0	1	0	0	0	0	1	0	0	1	0	0
1487	1	1	4	216	24.31485284	87.5	100	100	100	387.5	25	1	40	18	0	0	1	0	1	3	0	0	0	0	0	1	5	1	0	1	0	0	0	0	1	0	0	0	1	0
1488	1	1	3	328	42.30800821	75	75	75	75	300	19	0	39	22	0	0	0	1	0	5	1	4	0	0	0	0	4	0	0	0	0	0	0	1	0	0	0	1	0	0
1492	1	1	2	225	26.96235455	43.75	81.25	68.75	83.33333333	277.0833333	25	1	28	20	1	0	1	1	1	5	0	4	0	1	0	0	4	0	0	1	0	0	0	0	0	1	0	1	0	1
1493	1	1	4	49	35.28542094	65.625	87.5	87.5	83.33333333	323.9583333	36	1	22	22	0	1	0	0	0	6	1	0	0	0	1	0	5	1	1	0	0	0	0	0	1	0	0	0	0	0
1502	1	1	2	329	36.32854209	96.875	100	100	100	396.875	11	0	34	18	0	0	1	1	0	6	1	4	0	1	0	0	4	0	1	1	0	0	0	0	0	1	0	1	0	0
1504	1	1	4	464	47.04175222	59.375	81.25	50	50	240.625	10	0	39	20	0	0	1	1	0	6	1	4	0	0	0	0	4	0	1	1	0	0	0	1	0	0	0	1	0	0
1506	1	1	4	49	37.03216975	65.625	87.5	68.75	91.66666667	313.5416667	14	0	28	19	0	0	1	1	0	6	1	3	0	0	1	0	2	0	1	1	0	0	0	1	0	0	0	1	0	0
1508	1	1	4	435	27.72895277	87.5	75	62.5	91.66666667	316.6666667	28	1	27	23	0	0	1	1	0	4	1	9	1	1	0	0	4	0	0	1	0	0	0	0	1	0	1	0	0	0
1515	1	1	1	329	30.0862423	84.375	87.5	87.5	100	359.375	29	1	37	21	0	0	1	0	0	1	1	0	0	1	0	0	4	0	0	1	0	0	0	1	0	0	0	0	0	0
1518	1	1	4	413	47.04175222	65.625	93.75	50	66.66666667	276.0416667	17	0	37	21	0	0	1	1	0	5	1	6	0	1	0	1	4	0	0	1	0	0	0	0	0	1	0	1	0	0
1522	1	1	2	501	39.11841205	81.25	100	75	91.66666667	347.9166667	1	0	29	21	0	0	1	1	0	6	1	6	0	0	1	0	4	0	1	1	0	0	0	0	0	1	0	1	0	0
1529	1	1	2	247	31.26625599	46.875	50	25	41.66666667	163.5416667	41	1	24	24	0	0	1	0	0	6	1	0	0	1	0	0	5	1	1	1	1	0	1	1	0	0	0	0	0	0
1534	1	1	3	373	27.58658453	40.625	56.25	75	100	271.875	3	0	29	16	0	0	1	1	0	4	1	14	1	1	0	0	4	0	0	1	0	0	0	1	0	0	1	0	0	0
1547	1	1	2	39	37.51676934	37.5	87.5	0	8.333333333	133.3333333	18	0	37	21	0	0	1	1	0	1	1	9	1	1	0	1	4	0	0	1	0	0	0	0	1	0	1	0	0	0
1550	1	1	3	144	32	50	62.5	37.5	50	200	17	0	30	21	0	0	0	0	0	2	1	0	0	1	0	0	5	1	0	0	0	0	0	1	0	0	0	0	0	0
1555	1	1	2	358	37.10882957	68.75	87.5	62.5	58.33333333	277.0833333	11	0	25	28	0	1	1	0	0	3	1	0	0	1	0	0	5	1	0	0	0	0	0	0	0	1	0	0	0	0
1563	1	1	4	103	36.56947296	37.5	31.25	25	8.333333333	102.0833333	33	1	40	17	0	1	1	0	0	6	1	0	0	1	0	0	5	1	1	1	1	0	1	0	1	0	0	0	0	0
1564	1	1	3	317	28.12046543	40.625	87.5	31.25	41.66666667	201.0416667	29	1	30	16	0	0	0	0	1	6	0	0	0	1	0	0	4	0	1	0	0	0	0	0	1	0	0	0	1	0
1565	1	1	1	406	30.39288159	75	100	68.75	75	318.75	30	1	29	17	1	0	0	0	1	5	0	0	0	1	0	1	5	1	0	0	0	0	0	0	1	0	0	0	0	1
1566	1	1	3	379	38.41478439	31.25	93.75	18.75	50	193.75	47	1	35	19	0	0	1	1	0	5	1	6	0	1	0	0	5	1	0	1	0	0	0	0	0	1	0	1	0	0
1567	1	1	3	205	49.88364134	87.5	100	100	100	387.5	20	0	17	16	1	0	1	1	1	6	0	17	1	1	0	0	4	0	1	1	0	0	0	1	0	0	1	0	0	1
1568	1	1	3	224	46.21492129	84.375	100	81.25	100	365.625	0	0	27	14	0	0	1	1	1	4	0	8	1	0	1	0	2	0	0	1	0	0	0	1	0	0	1	0	1	0
1573	1	1	3	443	31.24709103	40.625	18.75	50	50	159.375	34	1	34	19	0	0	1	1	0	3	1	6	0	1	0	0	5	1	0	1	0	0	0	0	0	1	0	1	0	0
1574	1	1	1	308	37.86995209	78.125	93.75	31.25	58.33333333	261.4583333	7	0	39	20	0	0	1	1	0	1	1	1	0	0	0	0	3	0	0	1	0	0	0	1	0	0	0	1	0	0
1575	1	1	3	34	25.36071184	81.25	87.5	87.5	100	356.25	28	1	31	20	0	1	1	0	1	6	0	0	0	1	0	0	4	0	1	1	1	0	1	0	1	0	0	0	1	0
1576	1	1	3	132	37.07871321	75	100	75	100	350	10	0	30	16	1	0	1	1	1	1	0	5	0	1	0	0	4	0	0	1	0	0	0	1	0	0	0	1	0	1
1577	1	1	3	296	38.41478439	100	100	100	100	400	8	0	31	16	0	0	1	1	1	1	0	2	0	1	0	0	4	0	0	1	0	0	0	1	0	0	0	1	1	0
1578	1	1	1	367	33.33059548	43.75	37.5	37.5	25	143.75	24	1	30	19	0	0	1	1	1	1	0	5	0	0	0	0	5	1	0	1	0	0	0	1	0	0	0	1	1	0
1579	1	1	1	91	35.59753593	53.125	81.25	37.5	33.33333333	205.2083333	16	0	28	14	0	0	1	0	0	5	1	0	0	1	0	0	4	0	0	1	0	0	0	0	1	0	0	0	0	0
1580	1	1	1	181	35.95893224	78.125	100	68.75	91.66666667	338.5416667	41	1	28	14	0	0	1	0	0	6	1	0	0	1	0	0	4	0	1	1	0	0	0	0	1	0	0	0	0	0
1581	1	1	1	196	32	31.25	100	43.75	58.33333333	233.3333333	30	1	21	14	1	0	1	0	1	4	0	0	0	0	0	0	4	0	0	1	0	0	0	0	1	0	0	0	0	1
1582	1	1	1	216	33.87816564	90.625	100	68.75	83.33333333	342.7083333	14	0	37	16	1	0	0	1	1	3	0	6	0	0	0	0	4	0	0	0	0	0	0	1	0	0	0	1	0	1
1583	1	1	1	505	42.33264887	90.625	100	100	100	390.625	22	0	24	18	1	0	1	1	1	2	0	12	1	1	0	0	5	1	0	1	1	0	1	1	0	0	1	0	0	1
1584	1	1	3	300	35.53182752	78.125	100	81.25	100	359.375	16	0	33	20	1	0	0	1	1	3	0	2	0	0	1	0	4	0	0	0	0	0	0	1	0	0	0	1	0	1
1585	1	1	1	216	30.31348392	84.375	87.5	81.25	75	328.125	18	0	31	21	1	0	1	0	1	1	0	0	0	1	0	0	4	0	0	1	0	0	0	1	0	0	0	0	0	1
1586	1	1	1	159	29.49760438	81.25	75	100	66.66666667	322.9166667	39	1	30	15	0	1	1	1	1	4	0	5	0	0	0	0	4	0	0	1	0	0	0	0	1	0	0	1	1	0
1587	1	1	3	45	31.58110883	43.75	100	62.5	50	256.25	22	0	32	20	0	0	1	1	0	2	1	3	0	1	0	0	4	0	0	1	0	0	0	0	0	1	0	1	0	0
1589	1	1	3	577	35.33196441	75	100	56.25	100	331.25	3	0	27	16	0	0	1	1	0	4	1	5	0	1	0	0	4	0	0	1	0	0	0	1	0	0	0	1	0	0
1591	1	1	1	115	28.46269678	43.75	81.25	12.5	41.66666667	179.1666667	20	0	31	21	0	0	0	0	1	6	0	0	0	0	0	0	4	0	1	0	0	0	0	1	0	0	0	0	1	0
1592	1	1	1	93	31.65229295	100	100	100	100	400	27	1	30	20	0	1	1	1	0	3	1	3	0	1	0	0	5	1	0	1	0	0	0	0	0	1	0	1	0	0
1593	1	1	3	433	39.21149897	56.25	81.25	50	50	237.5	5	0	30	19	1	1	1	0	1	3	0	0	0	1	0	0	4	0	0	1	0	0	0	1	0	0	0	0	0	1
1594	1	1	1	667	35.03080082	53.125	87.5	87.5	100	328.125	22	0	31	25	1	0	1	1	1	4	0	11	1	1	0	0	5	1	0	1	0	0	0	1	0	0	1	0	0	1
1595	1	1	3	215	49.20465435	50	87.5	50	50	237.5	15	0	29	16	0	0	1	1	0	2	1	10	1	1	0	0	4	0	0	0	0	0	0	1	0	0	1	0	0	0
1598	1	1	3	757	32.58590007	81.25	87.5	87.5	83.33333333	339.5833333	27	1	39	23	0	0	1	1	0	6	1	14	1	1	0	0	4	0	1	0	0	0	0	0	0	1	1	0	0	0
1599	1	1	3	300	30.37097878	40.625	100	31.25	33.33333333	205.2083333	17	0	30	19	1	0	1	1	1	5	0	7	0	1	0	0	4	0	0	1	0	0	0	0	1	0	0	1	0	1
1601	1	1	1	287	31.58658453	93.75	100	100	100	393.75	22	0	34	20	1	0	1	1	1	1	0	3	0	0	0	0	4	0	0	1	0	0	0	1	0	0	0	1	0	1
1602	1	1	3	712	27.816564	75	87.5	62.5	58.33333333	283.3333333	25	1	32	19	1	0	1	1	1	5	0	2	0	1	0	1	4	0	0	1	0	0	0	0	1	0	0	1	0	1
1605	1	1	1	233	30.75701574	53.125	100	25	41.66666667	219.7916667	20	0	28	21	1	0	0	0	1	2	0	0	0	1	0	0	5	1	0	0	0	0	0	1	0	0	0	0	0	1
1606	1	1	1	154	27.68240931	65.625	93.75	56.25	75	290.625	3	0	30	16	0	0	1	1	0	1	1	2	0	1	0	0	4	0	0	1	0	0	0	1	0	0	0	1	0	0
1610	1	1	1	124	41.4017796	75	43.75	56.25	66.66666667	241.6666667	26	1	28	17	0	1	1	1	0	6	1	4	0	1	0	0	4	0	1	1	0	0	0	1	0	0	0	1	0	0
1612	1	1	3	485	24.0054757	68.75	100	50	41.66666667	260.4166667	25	1	44	20	0	0	1	0	0	6	1	0	0	1	0	0	4	0	1	1	0	0	0	0	1	0	0	0	0	0
1613	1	1	3	216	37.16084873	68.75	81.25	56.25	91.66666667	297.9166667	33	1	22	16	0	0	1	1	0	4	1	5	0	1	0	0	4	0	0	1	0	0	0	0	0	1	0	1	0	0
1614	1	1	1	214	29.56605065	59.375	87.5	31.25	33.33333333	211.4583333	20	0	30	20	0	0	0	1	0	3	1	2	0	0	0	0	5	1	0	0	1	0	1	0	1	0	0	1	0	0
1615	1	1	3	294	35.00889802	71.875	100	43.75	58.33333333	273.9583333	20	0	29	17	1	0	0	1	1	3	0	2	0	1	0	0	4	0	0	0	0	0	0	1	0	0	0	1	0	1
1618	1	1	3	305	35.4715948	93.75	100	75	100	368.75	14	0	22	16	1	0	1	1	1	1	0	6	0	1	0	0	4	0	0	1	0	0	0	0	0	1	0	1	0	1
1620	1	1	1	229	29.35523614	25	37.5	31.25	41.66666667	135.4166667	29	1	31	17	0	0	1	0	0	6	1	0	0	1	0	0	4	0	1	1	0	0	0	1	0	0	0	0	0	0
1622	1	1	3	406	34.11088296	75	100	93.75	33.33333333	302.0833333	10	0	22	18	0	0	0	1	0	NA	1	16	1	1	0	0	4	0	NA	0	0	0	0	1	0	0	1	0	0	0
1623	1	1	3	162	43.16769336	59.375	93.75	50	66.66666667	269.7916667	18	0	31	17	1	0	1	0	1	1	0	0	0	1	0	0	4	0	0	0	0	0	0	1	0	0	0	0	0	1
1624	1	1	3	228	38.16016427	68.75	100	68.75	100	337.5	30	1	21	16	0	0	1	1	0	5	1	2	0	0	1	0	4	0	0	1	0	0	0	1	0	0	0	1	0	0
1625	1	1	1	220	35.66324435	56.25	68.75	50	50	225	34	1	28	18	1	0	0	1	1	3	0	3	0	1	0	0	5	1	0	0	0	0	0	1	0	0	0	1	0	1
1628	1	1	1	420	35.00068446	65.625	100	62.5	83.33333333	311.4583333	14	0	29	18	0	0	1	1	1	2	0	2	0	1	0	0	5	1	0	1	0	0	0	1	0	0	0	1	1	0
1629	1	1	3	175	34.57084189	18.75	100	12.5	33.33333333	164.5833333	25	1	31	16	0	0	1	0	1	6	0	0	0	1	0	0	5	1	1	1	0	0	0	0	1	0	0	0	1	0
1635	1	1	1	294	32.04380561	56.25	81.25	43.75	50	231.25	25	1	31	21	0	0	1	1	1	6	0	1	0	1	0	0	4	0	1	1	1	0	1	0	1	0	0	1	1	0
1636	1	1	3	80	30.01505818	62.5	100	37.5	50	250	21	0	27	16	1	0	1	0	1	NA	0	0	0	0	0	0	4	0	NA	0	0	0	0	1	0	0	0	0	0	1
1641	1	1	1	163	31.40041068	43.75	100	62.5	83.33333333	289.5833333	16	0	30	20	0	1	1	1	0	2	1	7	0	1	0	0	4	0	0	1	0	0	0	0	1	0	0	1	0	0
1642	1	1	1	80	39.66324435	31.25	56.25	43.75	50	181.25	44	1	24	10	1	0	1	0	1	3	0	0	0	1	0	0	5	1	0	1	0	0	0	0	0	1	0	0	0	1
1648	1	1	1	246	38.41752225	28.125	93.75	56.25	41.66666667	219.7916667	13	0	30	18	0	0	1	0	1	4	0	0	0	1	0	1	4	0	0	1	0	0	0	0	0	1	0	0	1	0
1650	1	1	3	270	36.84599589	68.75	75	50	83.33333333	277.0833333	22	0	35	22	0	0	1	1	0	2	1	16	1	1	0	0	4	0	0	1	0	0	0	0	0	1	1	0	0	0
1655	1	1	3	175	33.78781656	50	100	43.75	41.66666667	235.4166667	10	0	28	18	1	0	1	1	1	5	0	4	0	1	0	0	3	0	0	1	0	0	0	1	0	0	0	1	0	1
1658	1	1	1	469	30.61738535	53.125	56.25	56.25	58.33333333	223.9583333	38	1	31	17	0	0	1	0	0	4	1	0	0	1	0	0	5	1	0	1	0	1	1	0	1	0	0	0	0	0
1663	1	1	2	64	35.70431211	62.5	87.5	25	83.33333333	258.3333333	29	1	29	21	0	0	0	1	0	3	1	2	0	1	0	0	4	0	0	0	1	0	1	0	1	0	0	1	0	0
1665	1	1	1	246	39.18685832	81.25	100	62.5	83.33333333	327.0833333	10	0	30	18	1	0	0	1	1	2	0	6	0	1	0	0	4	0	0	0	0	0	0	1	0	0	0	1	0	1
1670	1	1	3	325	41.52224504	62.5	81.25	75	83.33333333	302.0833333	14	0	27	13	0	0	1	1	0	3	1	9	1	1	0	0	4	0	0	0	0	1	1	1	0	0	1	0	0	0
1671	1	1	1	461	36.19164956	65.625	100	68.75	83.33333333	317.7083333	16	0	24	20	0	1	1	1	0	6	1	6	0	0	1	0	4	0	1	1	0	0	0	1	0	0	0	1	0	0
1673	1	1	3	188	29.77686516	71.875	93.75	81.25	100	346.875	22	0	21	13	0	0	1	1	0	6	1	2	0	0	1	0	4	0	1	1	1	0	1	1	0	0	0	1	0	0
1674	1	1	3	52	29.908282	75	100	68.75	83.33333333	327.0833333	16	0	28	15	0	1	1	1	1	6	0	3	0	1	0	0	5	1	1	1	0	0	0	0	1	0	0	1	1	0
1675	1	1	1	40	29.24845996	37.5	87.5	43.75	83.33333333	252.0833333	12	0	30	14	0	0	1	1	0	6	1	5	0	1	0	0	4	0	1	1	0	0	0	1	0	0	0	1	0	0
1676	1	1	1	217	25.61259411	84.375	93.75	87.5	91.66666667	357.2916667	20	0	27	18	0	0	1	1	0	6	1	6	0	1	0	0	4	0	1	1	0	0	0	1	0	0	0	1	0	0
1678	1	1	4	362	38.03148528	100	100	100	100	400	13	0	26	18	1	0	1	1	1	NA	0	26	1	0	1	0	4	0	NA	1	0	0	0	0	0	1	1	0	0	1
1679	1	1	3	399	28.63791923	53.125	87.5	62.5	50	253.125	7	0	29	15	0	0	1	0	0	2	1	0	0	0	1	0	4	0	0	1	0	0	0	1	0	0	0	0	0	0
1683	1	1	2	242	28.10951403	68.75	100	56.25	91.66666667	316.6666667	28	1	29	21	0	1	1	1	0	6	1	2	0	0	1	0	4	0	1	1	0	0	0	0	1	0	0	1	0	0
1686	1	1	4	193	46.49418207	37.5	62.5	18.75	50	168.75	27	1	29	18	0	0	1	1	1	6	0	3	0	0	1	1	4	0	1	1	1	0	1	1	0	0	0	1	1	0
1690	1	1	1	434	28.37508556	90.625	100	62.5	100	353.125	31	1	31	21	1	0	1	1	1	4	0	3	0	1	0	1	4	0	0	1	0	1	1	0	1	0	0	1	0	1
1692	1	1	1	202	34.60095825	28.125	50	31.25	33.33333333	142.7083333	31	1	28	21	0	0	0	1	0	6	1	4	0	0	1	0	4	0	1	0	0	0	0	1	0	0	0	1	0	0
1696	1	1	3	253	32.26009582	43.75	87.5	62.5	58.33333333	252.0833333	8	0	43	21	0	1	1	1	0	2	1	2	0	1	0	0	4	0	0	1	0	0	0	0	0	1	0	1	0	0
1736	1	1	3	306	27.2991102	40.625	50	43.75	41.66666667	176.0416667	23	1	25	22	0	0	1	1	0	6	1	11	1	1	0	0	4	0	1	1	1	0	1	0	1	0	1	0	0	0
1737	1	1	1	86	27.43874059	59.375	100	37.5	50	246.875	22	0	28	19	0	0	1	1	1	NA	0	4	0	0	1	0	4	0	NA	1	0	0	0	0	1	0	0	1	1	0
1739	1	1	1	100	35.44695414	31.25	31.25	18.75	25	106.25	22	0	37	21	1	1	1	0	1	6	0	0	0	0	0	0	4	0	1	1	0	0	0	1	0	0	0	0	0	1
